# Supplementary material for: Optimizing nitrogen fertilizer amount for best performance and highest economic return of winter wheat under limited irrigation conditions
Source: PLoS One. 2021 Nov 29;16(11):e0260379. doi: 10.1371/journal.pone.0260379 (PMC8629221; doi:10.1371/journal.pone.0260379)
Supplement: S1 Data — (XLSX) [file pone.0260379.s001.xlsx]

## Sheet: Meteorological data
Date	Location	Daily maximum temperature	Daily minimum temperature	20-20 rainfall		Location	Date	Average temperature 4 times	highest temperature	lowest temperature	20-20 rainfall	Total sunshine hours		Location	Date	Average temperature 4 times	highest temperature	lowest temperature	20-20 rainfall	Total sunshine hours
43384	Gaocheng	19.8	5	0		Zhaoxian	43380	15.1	24.1	9.2	0	10.1		Xinle	43377	19.3	27.8	13.2	0	9.3
43385	Gaocheng	19.2	5.7	0		Zhaoxian	43381	14.7	25.4	5.3	0	9.1		新乐	43378	19	27.5	13.2	0	8.7
43386	Gaocheng	19.3	7.8	0		Zhaoxian	43382	13.4	19	8.4	0	9.8		新乐	43379	19.6	23.4	17.1	0	9.2
43387	Gaocheng	21.8	10.9	0		Zhaoxian	43383	9.9	19.5	0.7	0	10.7		新乐	43380	17	23.2	11.8	0	10.1
43388	Gaocheng	21.4	10	1		Zhaoxian	43384	11.4	19.6	2.7	0	8.7		新乐	43381	16.3	23.5	10	0	9.8
43389	Gaocheng	19.1	9.6	19		Zhaoxian	43385	12.3	19.3	3.4	0	3.7		新乐	43382	15	18.6	10.7	0	9.8
43390	Gaocheng	18.7	7	0		Zhaoxian	43386	12.5	21.3	6.3	0	0		新乐	43383	12.4	19	4.9	0	9.6
43391	Gaocheng	19.3	7.2	0		Zhaoxian	43387	13.5	22.7	7.5	0	3.2		新乐	43384	12.1	19.6	6.2	0	9.9
43392	Gaocheng	19.5	6	0		Zhaoxian	43388	14.5	23.2	7.7	0.6	0		新乐	43385	12.8	18.5	7.7	0	6.1
43393	Gaocheng	17.5	7.7	0		Zhaoxian	43389	13.6	18.8	11	7.7	0		新乐	43386	13.8	20	9.1	0	6.5
43394	Gaocheng	20.2	11.3	0		Zhaoxian	43390	11.8	18.4	6	0	0		新乐	43387	14.4	19.5	10.7	0	7.1
43395	Gaocheng	24	8.2	0		Zhaoxian	43391	11.9	18.8	5.7	0	7.2		新乐	43388	14.4	18.4	10.3	0	0
43396	Gaocheng	21.8	5.7	0		Zhaoxian	43392	9.7	19.1	4.4	0	9.2		新乐	43389	12.8	18.8	8.1	0.3	6.7
43397	Gaocheng	24.1	5.9	0		Zhaoxian	43393	10.7	17.1	4.3	0	0		新乐	43390	11.8	17.8	7.6	0	3.5
43398	Gaocheng	18.8	9.2	0		Zhaoxian	43394	14.5	20.9	10.8	0	3.5		新乐	43391	11.9	18.1	7.5	0	6.3
43399	Gaocheng	17.3	5.7	0		Zhaoxian	43395	14.6	23.5	6.6	0	0		新乐	43392	12.3	19.4	7.5	0	9.1
43400	Gaocheng	21.3	4.6	0		Zhaoxian	43396	13.8	21.5	4.9	0	9.6		新乐	43393	13.2	18.1	9.3	0	4.2
43401	Gaocheng	23.8	7.5	0		Zhaoxian	43397	12.5	23.9	3	0	9.2		新乐	43394	14.4	20.2	11.3	0	5.2
43402	Gaocheng	19.7	7.6	0		Zhaoxian	43398	12.3	16.8	8.1	0	0		新乐	43395	14.5	24.2	9.4	0	6.9
43403	Gaocheng	20	4.8	0		Zhaoxian	43399	11.5	17.3	6.2	0	9.2		新乐	43396	13.5	21.9	5.9	0	9.1
43404	Gaocheng	17.9	4.2	0		Zhaoxian	43400	9.9	21.2	-0.6	0	9.5		新乐	43397	15.2	23.8	8.6	0	9.1
43405	Gaocheng	19	3.9	0		Zhaoxian	43401	14.1	24.3	3.8	0	10.3		新乐	43398	13.6	18.7	10.6	0	1.5
43406	Gaocheng	19.3	5.6	0		Zhaoxian	43402	11.2	19.1	3.4	0	8.9		新乐	43399	12.4	15.9	7	0	9.1
43407	Gaocheng	18.9	6.6	0		Zhaoxian	43403	8.5	19.2	1.6	0	9.1		新乐	43400	13.1	21.6	4.5	0	9
43408	Gaocheng	14.6	8.6	2.3		Zhaoxian	43404	8.4	17.8	2.5	0	8.2		新乐	43401	15.8	24	9.4	0	9.1
43409	Gaocheng	9.8	6.8	0.2		Zhaoxian	43405	10.1	18.8	4.3	0	7.3		新乐	43402	12.1	18.2	6.7	0	7.4
43410	Gaocheng	9.5	3.2	0		Zhaoxian	43406	10.3	19.3	4.4	0	6.4		新乐	43403	11.6	18.6	4.7	0	9.1
43411	Gaocheng	13.2	2.1	0		Zhaoxian	43407	10.2	19.6	3	0	8.8		新乐	43404	10.5	16.6	4.9	0	9.1
43412	Gaocheng	14.1	6.4	0		Zhaoxian	43408	11.1	14.9	8.5	0.6	0		新乐	43405	11	18.1	5.7	0	8.1
43413	Gaocheng	18.8	3.6	0		Zhaoxian	43409	7.9	9.6	7.2	0.4	0		新乐	43406	11.5	17.5	7.4	0	7
43414	Gaocheng	13	2.2	0		Zhaoxian	43410	5.9	9.9	0.9	0	0		新乐	43407	11.1	18.2	6.1	0	6.9
43415	Gaocheng	14.5	4.1	0.1		Zhaoxian	43411	6.6	13.2	1	0	6.5		新乐	43408	10.6	14.4	7.9	0	0
43416	Gaocheng	14.8	3.2	0		Zhaoxian	43412	8.7	13.7	5.7	0	8.1		新乐	43409	8.2	10.5	6.9	0	3.7
43417	Gaocheng	11.7	3.6	0		Zhaoxian	43413	7.1	18.5	-0.4	0	7.3		新乐	43410	6.7	9.6	3.9	0	0
43418	Gaocheng	12.1	5.9	0		Zhaoxian	43414	8.3	12.7	3.3	0	5.5		新乐	43411	6.9	12.9	2.3	0	6.9
43419	Gaocheng	9.8	6.1	0		Zhaoxian	43415	7.4	14.2	4.8	0.4	6.3		新乐	43412	8.8	14.6	4.5	0	7.5
43420	Gaocheng	9.3	4.9	0		Zhaoxian	43416	5.7	14.8	-0.8	0	5.1		新乐	43413	10.4	19.2	3.5	0	8.6
43421	Gaocheng	12.8	2.5	0		Zhaoxian	43417	4.8	9.1	0.8	0	0		新乐	43414	8.3	12.8	4.4	0	5
43422	Gaocheng	15.1	2.4	0		Zhaoxian	43418	8.4	11.8	4.6	0	0		新乐	43415	9.9	15.3	5.3	0	7.9
43423	Gaocheng	13.7	-0.7	0		Zhaoxian	43419	8	9.9	6.8	0	0		新乐	43416	8.3	15.9	3.2	0	8
43424	Gaocheng	12.8	-0.1	0		Zhaoxian	43420	5.2	9.2	-0.6	0	6		新乐	43417	7.3	11	4.6	0	5
43425	Gaocheng	10.6	2.9	0		Zhaoxian	43421	5.8	12.1	-1.3	0	5.2		新乐	43418	9.3	12.2	6.9	0	0
43426	Gaocheng	12.4	-0.2	0		Zhaoxian	43422	7.8	15	0.2	0	8.3		新乐	43419	9.2	10.4	8.2	0	0
43427	Gaocheng	7.6	-1.7	0		Zhaoxian	43423	3.7	13.9	-4.5	0	9.1		新乐	43420	5.8	8.5	3.9	0	5.2
43428	Gaocheng	12	-1.5	0		Zhaoxian	43424	4.7	12.4	-1.4	0	7.2		新乐	43421	6.7	12.4	3.2	0	7
43429	Gaocheng	14.1	-0.2	0		Zhaoxian	43425	5.6	10.4	1.8	0	6.9		新乐	43422	7.9	14.6	3.1	0	8.5
43430	Gaocheng	10	-0.1	0		Zhaoxian	43426	2.8	12.5	-4.5	0	9.2		新乐	43423	5.7	13.4	1	0	7.6
43431	Gaocheng	11.8	4.5	0		Zhaoxian	43427	3.6	7.7	0.3	0	2.2		新乐	43424	6	11.1	1.4	0	5.5
43432	Gaocheng	9.4	-0.7	0		Zhaoxian	43428	2.4	11.8	-5	0	7.5		新乐	43425	6	10.2	3.6	0	6.3
43433	Gaocheng	9	-1.8	0		Zhaoxian	43429	3	13.4	-4	0	7.8		新乐	43426	3.9	11	-1	0	8.9
43434	Gaocheng	9.3	-1	0		Zhaoxian	43430	1.5	6.4	-3.2	0	0		新乐	43427	2.7	7.6	-0.3	0	0
43435	Gaocheng	5.4	-1.3	0		Zhaoxian	43431	6.3	12.4	3.3	0	5.9		新乐	43428	4.3	12.6	-1	0	7.2
43436	Gaocheng	8	4	1.1		Zhaoxian	43432	4.1	9.2	1.1	0	6.4		新乐	43429	5.1	12.1	0.3	0	7.2
43437	Gaocheng	7.9	1.7	0		Zhaoxian	43433	4.1	9.3	0.1	0	6.7		新乐	43430	6.2	14.1	1.2	0	5.5
43438	Gaocheng	6.4	-2	0		Zhaoxian	43434	2.7	9.1	-1.9	0	3.2		新乐	43431	6.5	10.3	3.1	0	6.1
43439	Gaocheng	2.3	-2.1	4.1		Zhaoxian	43435	3.1	6.3	-1.4	0	0		新乐	43432	3.8	9.4	0.5	0	6.3
43440	Gaocheng	1.4	-3.8	0		Zhaoxian	43436	5.4	7.6	4.1	0.3	0		新乐	43433	3.5	8.5	0.1	0	6.7
43441	Gaocheng	-1.5	-9.1	0		Zhaoxian	43437	5.2	8.2	2	0	0		新乐	43434	3.4	8.4	0.2	0	5.4
43442	Gaocheng	-8	-10.4	0		Zhaoxian	43438	1.2	6.1	-2.7	0	8.7		新乐	43435	2.7	5.3	-1.2	0	0
43443	Gaocheng	5	-7.1	0		Zhaoxian	43439	-0.8	0.6	-2.5	4	0		新乐	43436	5.5	7.9	4.2	0.3	0
43444	Gaocheng	4	-9.4	0		Zhaoxian	43440	-2.2	1.2	-5	0	5.3		新乐	43437	4.7	8.5	2.9	0	0
43445	Gaocheng	3	-6.5	0		Zhaoxian	43441	-6.6	-1.9	-11.2	0	8.1		新乐	43438	2.3	6.1	-0.5	0	7
43446	Gaocheng	3.5	-8.8	0		Zhaoxian	43442	-6.6	-1.6	-9.2	0	9.1		新乐	43439	-1.5	2.5	-2.3	1.1	0
43447	Gaocheng	4.6	-7.4	0		Zhaoxian	43443	-5	0.5	-10.1	0	8		新乐	43440	-1.9	1.8	-3.7	0	7.9
43448	Gaocheng	5.4	-6.3	0		Zhaoxian	43444	-4.7	0.7	-10.3	0	4.7		新乐	43441	-5.5	-1.9	-9.2	0	7.6
43449	Gaocheng	3	-5.3	0		Zhaoxian	43445	-2.6	2.2	-6.6	0	7.1		新乐	43442	-5.6	-0.7	-9.4	0	7.8
43450	Gaocheng	10.8	-5.6	0		Zhaoxian	43446	-5.4	3.6	-12.2	0	7.3		新乐	43443	-4.7	0.4	-8.8	0	7.5
43451	Gaocheng	11.1	-3	0		Zhaoxian	43447	-3	5.2	-10.6	0	7.4		新乐	43444	-4.5	0.3	-7.7	0	6.2
43452	Gaocheng	12	-3.8	0		Zhaoxian	43448	-2.6	5.5	-7.2	0	7.5		新乐	43445	-2.6	2.7	-5.7	0	7.1
43453	Gaocheng	8.2	-3.6	0		Zhaoxian	43449	-2.9	3.1	-7.8	0	0.8		新乐	43446	-2.9	4.5	-9.2	0	7.5
43454	Gaocheng	6.7	-5.1	0		Zhaoxian	43450	-0.5	11.5	-8.2	0	6.9		新乐	43447	-1.7	4.1	-6.2	0	6.2
43455	Gaocheng	10.9	-1.6	0		Zhaoxian	43451	0.1	10.4	-7	0	7.1		新乐	43448	-2.2	4.2	-6.6	0	6.2
43456	Gaocheng	7.9	-3	0		Zhaoxian	43452	2	13.8	-5.4	0	7.7		新乐	43449	-1.7	2.6	-4.4	0	2.4
43457	Gaocheng	3.2	-3.2	0		Zhaoxian	43453	1.7	9.3	-3.9	0	5.8		新乐	43450	1	11.2	-4.8	0	7.6
43458	Gaocheng	3.5	-8	0		Zhaoxian	43454	2.2	6.7	-4.4	0	0		新乐	43451	3.2	11.1	-2.5	0	7.7
43459	Gaocheng	3.9	-5.4	0		Zhaoxian	43455	4.7	10.8	-1.6	0	4.9		新乐	43452	3.2	11.5	-2.3	0	7.6
43460	Gaocheng	-2.7	-8.1	0.4		Zhaoxian	43456	3.6	9.3	-2	0	0.7		新乐	43453	1.9	9.1	-2	0	7.2
43461	Gaocheng	-4.8	-10.4	1.1		Zhaoxian	43457	-0.1	5.7	-6.4	0	7.4		新乐	43454	2.3	7.4	-2.4	0	0
43462	Gaocheng	-1.9	-12	0		Zhaoxian	43458	-5	4.2	-11.4	0	7		新乐	43455	4.1	10.5	-1.9	0	0
43463	Gaocheng	0	-12.2	0		Zhaoxian	43459	-0.5	5.1	-4.6	0	7.2		新乐	43456	3.6	7.4	1.3	0	2.2
43464	Gaocheng	-7	-12.7	0		Zhaoxian	43460	-3.7	-1	-5.3	0	1.6		新乐	43457	-0.2	3.1	-2.7	0	7.3
43465	Gaocheng	-3	-11.4	0		Zhaoxian	43461	-7.6	-3.9	-11.3	1.3	2.7		新乐	43458	-3.8	3.1	-9.2	0	6.5
43466	Gaocheng	1.3	-11.4	0		Zhaoxian	43462	-8.7	-2.5	-13.3	0	7.1		新乐	43459	-1.8	4.6	-5.8	0	6.4
43467	Gaocheng	1.2	-10.3	0		Zhaoxian	43463	-8.5	0	-15.6	0	8.2		新乐	43460	-4.4	-2	-6.6	0	0
43468	Gaocheng	0	-10	0		Zhaoxian	43464	-8.7	-0.5	-14.2	0	7.4		新乐	43461	-7.6	-4.6	-9.5	1.6	3.6
43469	Gaocheng	1.3	-9.4	0		Zhaoxian	43465	-6.5	0.1	-11.8	0	0		新乐	43462	-6.6	-1.8	-9.8	0	7.3
43470	Gaocheng	0.5	-9.7	0		Zhaoxian	43466	-5.9	1.8	-12.6	0	4.4		新乐	43463	-6.2	0.8	-11.3	0	7.7
43471	Gaocheng	1.1	-9.7	0		Zhaoxian	43467	-6.1	1.5	-12.5	0	0		新乐	43464	-7.3	-1.8	-11.6	0	5.8
43472	Gaocheng	3	-8.2	0		Zhaoxian	43468	-6.1	0.5	-11.7	0	0		新乐	43465	-5.9	-1	-9.6	0	0
43473	Gaocheng	1.4	-9.2	0		Zhaoxian	43469	-3.9	1.6	-9.4	0	0		新乐	43466	-5.2	2.1	-9.7	0	6.1
43474	Gaocheng	0.8	-5.9	0		Zhaoxian	43470	-5.4	1.4	-11.1	0	0		新乐	43467	-4.9	0.5	-8.7	0	3.8
43475	Gaocheng	5.5	-6.9	0		Zhaoxian	43471	-5.3	2.7	-11.7	0	0		新乐	43468	-4.3	0.4	-8.2	0	0
43476	Gaocheng	3.9	-4.7	0		Zhaoxian	43472	-3.6	3.3	-7	0	0		新乐	43469	-3.4	1.4	-7.1	0	0
43477	Gaocheng	1	-8.2	0		Zhaoxian	43473	-5	1.8	-10.1	0	1.4		新乐	43470	-4.1	-0.2	-9	0	0
43478	Gaocheng	5.9	-6.5	0		Zhaoxian	43474	-4.2	1.7	-10	0	0		新乐	43471	-4.5	-0.1	-7.7	0	0
43479	Gaocheng	2.1	-6.5	0		Zhaoxian	43475	-3.8	5.8	-10.6	0	6.2		新乐	43472	-3.5	1.9	-6.6	0	0
43480	Gaocheng	0.5	-8	0		Zhaoxian	43476	-2.8	4.5	-7.8	0	0		新乐	43473	-3.3	0.9	-7.9	0	3.9
43481	Gaocheng	4.8	-8	0		Zhaoxian	43477	-4.9	-0.3	-8.5	0	0		新乐	43474	-3.5	0	-7.4	0	0
43482	Gaocheng	9.3	-8.5	0		Zhaoxian	43478	-3.4	3.2	-5.8	0	2.5		新乐	43475	-1.7	5.9	-8.5	0	5.6
43483	Gaocheng	5.4	-6.1	0		Zhaoxian	43479	-4	-1	-7.3	0	0		新乐	43476	-1	4.3	-4.9	0	0
43484	Gaocheng	5.6	-4.9	0		Zhaoxian	43480	-3.6	-0.3	-7.1	0	9		新乐	43477	-2.2	4.4	-6.2	0	4
43485	Gaocheng	7.4	-5.6	0		Zhaoxian	43481	-4.8	4.8	-12	0	7.9		新乐	43478	-2.9	6.8	-10.7	0	7.2
43486	Gaocheng	10.5	-6.4	0		Zhaoxian	43482	-4	9.3	-14.2	0	7.7		新乐	43479	-1.2	5.3	-4.8	0	4.7
43487	Gaocheng	15.2	-4.9	0		Zhaoxian	43483	-2.7	5.9	-9.7	0	0		新乐	43480	-3	1.3	-6.3	0	8.5
43488	Gaocheng	12.3	-4.6	0		Zhaoxian	43484	1.2	5.4	-0.8	0	4.5		新乐	43481	-2.4	5.8	-9.6	0	7.9
43489	Gaocheng	4.9	-5.3	0		Zhaoxian	43485	-1	7	-9.7	0	9.1		新乐	43482	0.9	9.5	-5.5	0	8.5
43490	Gaocheng	7.2	-4.3	0		Zhaoxian	43486	-0.6	11.2	-9.6	0	8.7		新乐	43483	-0.8	5.9	-5.2	0	0
43491	Gaocheng	7.3	-6.9	0		Zhaoxian	43487	0.3	14.8	-9.6	0	8.3		新乐	43484	-0.4	4.7	-2.4	0	2.3
43492	Gaocheng	4.8	-3.3	0		Zhaoxian	43488	1.6	12.6	-8.3	0	7.2		新乐	43485	0.7	7.1	-4.3	0	8.1
43493	Gaocheng	7.5	-6.4	0		Zhaoxian	43489	1.1	5.3	-5	0	4.9		新乐	43486	3	10.3	-2.4	0	8.6
43494	Gaocheng	7.1	-4.8	0		Zhaoxian	43490	0.8	6.7	-2.8	0	8.2		新乐	43487	5.5	14.7	-2.1	0	9
43495	Gaocheng	6.7	-3.7	0		Zhaoxian	43491	-3.6	7.7	-11.2	0	8.1		新乐	43488	3.9	11.5	-1.3	0	8
43496	Gaocheng	2.5	-4.3	0		Zhaoxian	43492	-1.4	6.3	-6.5	0	0		新乐	43489	0.3	5	-4.4	0	5.9
43497	Gaocheng	10.1	-5.1	0		Zhaoxian	43493	-0.9	7.5	-7.4	0	7.2		新乐	43490	1.2	6.3	-3	0	8.2
43498	Gaocheng	6.3	-0.5	0		Zhaoxian	43494	-0.8	6.8	-7.5	0	0		新乐	43491	-0.4	6.7	-5.3	0	7.4
43499	Gaocheng	12.1	-3	0		Zhaoxian	43495	1.3	7	-4.8	0	0		新乐	43492	-0.3	5.6	-4.1	0	0
43500	Gaocheng	9.5	-5.5	0		Zhaoxian	43496	-1.2	2.6	-4.1	0	1.7		新乐	43493	-0.1	7.2	-5.8	0	6.8
43501	Gaocheng	6.8	-5.3	0		Zhaoxian	43497	-2.6	10.4	-9.9	0	8.9		新乐	43494	1	8	-3.6	0	5.5
43502	Gaocheng	1	-2.1	0		Zhaoxian	43498	1.6	6	-2.6	0	0		新乐	43495	1.3	5.7	-2.1	0	1
43503	Gaocheng	-1.8	-7.1	0		Zhaoxian	43499	3.3	12.6	-2.2	0	3.7		新乐	43496	-1	2	-3.8	0	3.8
43504	Gaocheng	-1	-5.1	0		Zhaoxian	43500	2	9.2	-4.9	0	6.8		新乐	43497	1.4	10.6	-7.1	0	8.4
43505	Gaocheng	-1.1	-8.9	0		Zhaoxian	43501	1.4	6.8	-1.1	0	0.9		新乐	43498	-0.1	4.4	-4.9	0	3
43506	Gaocheng	-0.9	-5.8	0		Zhaoxian	43502	-1.4	0.6	-2.6	0	0		新乐	43499	4	11.4	-1.9	0	5.3
43507	Gaocheng	3.4	-9	0		Zhaoxian	43503	-4.1	-1.6	-7.4	0	5.5		新乐	43500	1.4	8.4	-3.4	0	7.7
43508	Gaocheng	-0.7	-3.2	0		Zhaoxian	43504	-4.4	-0.8	-6.6	0	0		新乐	43501	0.1	6.5	-4.4	0	5.7
43509	Gaocheng	-1.5	-4.3	0.2		Zhaoxian	43505	-5.7	-0.5	-10	0	2.6		新乐	43502	-1.9	0.1	-3.4	0	0
43510	Gaocheng	-2.4	-4.9	4		Zhaoxian	43506	-4.9	-0.9	-6.8	0	0		新乐	43503	-4.4	-1.9	-7.7	0	6.7
43511	Gaocheng	4.3	-11.5	0		Zhaoxian	43507	-2.7	3.8	-10.1	0	2.2		新乐	43504	-3.9	-1.1	-5.4	0	0
43512	Gaocheng	3.8	-8.2	0		Zhaoxian	43508	-1.6	0	-2.8	0	0		新乐	43505	-4.8	-2.1	-8.3	0	0.7
43513	Gaocheng	5.8	-7	0		Zhaoxian	43509	-3.6	-2.3	-4.3	0.8	0		新乐	43506	-4.3	-0.9	-7	0	0
43514	Gaocheng	3.9	-1.6	0.2		Zhaoxian	43510	-3.8	-2.3	-4.6	4.5	0		新乐	43507	-3.9	2.9	-8.6	0	6.7
43515	Gaocheng	4.3	-0.7	0.7		Zhaoxian	43511	-5.8	2.6	-13.7	0	7.5		新乐	43508	-2.4	-1	-3.7	0	0
43516	Gaocheng	3.3	-1	0		Zhaoxian	43512	-3.5	3.6	-11.9	0	9.9		新乐	43509	-3.3	-1.7	-4.4	0.1	0
43517	Gaocheng	6.9	-1.8	0		Zhaoxian	43513	-2.4	6.1	-9.6	0	8.5		新乐	43510	-3.9	-2.9	-4.9	2.3	0
43518	Gaocheng	10.8	-2.9	0		Zhaoxian	43514	0.1	4	-3.5	0	0		新乐	43511	-3.1	4.3	-10.6	0	8.8
43519	Gaocheng	13.2	-2.7	0		Zhaoxian	43515	-0.7	1.3	-2.2	0.7	0		新乐	43512	-1.8	4	-5.7	0	8.9
43520	Gaocheng	10.8	-1.6	0		Zhaoxian	43516	-0.6	0.8	-3.7	0	0		新乐	43513	0.2	6.6	-4.7	0	8.3
43521	Gaocheng	10.9	0.6	0		Zhaoxian	43517	0	4.6	-1.6	0	2.6		新乐	43514	0.2	4	-3	0	0
43522	Gaocheng	9.7	1.4	0		Zhaoxian	43518	1.1	10.8	-5.2	0	0		新乐	43515	0.8	6.6	-0.9	1.2	3.3
43523	Gaocheng	11.8	1	0		Zhaoxian	43519	2.5	12.8	-4.8	0	6.8		新乐	43516	0.4	4.8	-1.4	0	4.2
43524	Gaocheng	12.6	-0.2	0		Zhaoxian	43520	3.4	11.7	-4.2	0	0		新乐	43517	0.5	7.8	-4.6	0	6
43525	Gaocheng	14.9	0.2	0		Zhaoxian	43521	6.5	10.8	3.3	0	0		新乐	43518	4.2	10.7	-0.9	0	0
43526	Gaocheng	15.7	0.4	0		Zhaoxian	43522	4.9	10	2.5	0	0		新乐	43519	5.6	13.1	-0.9	0	8.1
43527	Gaocheng	15.3	4.7	0		Zhaoxian	43523	5	10.9	-0.5	0	0		新乐	43520	5.8	12.1	-0.4	0	4.6
43528	Gaocheng	16.7	4.2	0		Zhaoxian	43524	4.4	12.7	-2.4	0	0		新乐	43521	5.8	10.7	2.3	0	0
43529	Gaocheng	19	4.4	0		Zhaoxian	43525	5.4	15.3	-1.3	0	0.8		新乐	43522	5.6	9.4	2.9	0	0
43530	Gaocheng	15.1	1.7	0		Zhaoxian	43526	6.3	16	-2.7	0	7.9		新乐	43523	6	12.5	1.7	0	6.8
43531	Gaocheng	14.1	-1.5	0		Zhaoxian	43527	7.9	15.4	1	0	4.2		新乐	43524	6.4	12.5	2.9	0	0
43532	Gaocheng	15.7	2.4	0		Zhaoxian	43528	7.4	16.5	0.1	0	0		新乐	43525	7.6	13.5	2.8	0	0
43533	Gaocheng	15.7	6	0		Zhaoxian	43529	9.1	18.4	1.8	0	7.5		新乐	43526	8.5	15.8	2.6	0	7.5
43534	Gaocheng	14.9	2.1	0		Zhaoxian	43530	9.4	14.7	1.8	0	10.6		新乐	43527	9.3	15	4.3	0	6.3
43535	Gaocheng	17.8	3.7	0		Zhaoxian	43531	4.6	14.5	-5.3	0	10.2		新乐	43528	9.2	16	2.3	0	7.5
43536	Gaocheng	14.3	1.7	0		Zhaoxian	43532	6.2	16.3	-3.1	0	8.8		新乐	43529	11.4	19.7	5.9	0	9.1
43537	Gaocheng	17.8	1	0		Zhaoxian	43533	8.7	15.7	1.5	0	2		新乐	43530	9.2	14.5	6.3	0	10
43538	Gaocheng	18.6	1.7	0		Zhaoxian	43534	10.3	15.6	5.8	0	2.5		新乐	43531	6.9	14.3	-0.7	0	10.2
43539	Gaocheng	18	3.2	0		Zhaoxian	43535	11.9	19.7	8.3	0	9.1		新乐	43532	8.1	15.7	1	0	7.4
43540	Gaocheng	24.3	3	0		Zhaoxian	43536	8.2	13.3	1.1	0	11.1		新乐	43533	8.8	14.2	5.2	0	0
43541	Gaocheng	21.1	5.6	0		Zhaoxian	43537	7.8	17.5	-3.4	0	10.6		新乐	43534	8.3	12.8	3.8	0	4.6
43542	Gaocheng	24.7	9.7	0		Zhaoxian	43538	11.4	18.6	3	0	10.9		新乐	43535	12.2	18.7	5.9	0	8.8
43543	Gaocheng	25.2	8.6	0		Zhaoxian	43539	11.7	18.8	4.5	0	10.7		新乐	43536	9.3	14.5	4.9	0	10.7
43544	Gaocheng	21.8	14.5	0		Zhaoxian	43540	11.9	24	0.3	0	10.7		新乐	43537	9.7	17.9	2.4	0	10.4
43545	Gaocheng	16.6	5.7	0		Zhaoxian	43541	12.7	21.2	6	0	8.8		新乐	43538	11.1	19	5.3	0	9.5
43546	Gaocheng	15.9	3	0		Zhaoxian	43542	14.9	24.3	8.2	0	3.8		新乐	43539	12.7	17.7	6.9	0	10.3
43547	Gaocheng	13.1	4.4	0		Zhaoxian	43543	15.8	26	3.4	0	8.6		新乐	43540	13.7	24.3	5.2	0	10.4
43548	Gaocheng	20.6	2.1	0		Zhaoxian	43544	17.6	22.3	12	0	3.5		新乐	43541	13.6	21.5	7.2	0	8.2
43549	Gaocheng	24.7	6.3	0		Zhaoxian	43545	9.5	17.4	6.1	0	10.5		新乐	43542	17.2	26	10.4	0	9.4
43550	Gaocheng	25.8	6.7	0		Zhaoxian	43546	7.9	15.7	-0.8	0	10.1		新乐	43543	17.1	25.2	9.3	0	7.7
43551	Gaocheng	23.5	7.3	0		Zhaoxian	43547	7.3	12.6	3.2	0	11		新乐	43544	17.6	22.3	14.3	0	3
43552	Gaocheng	16.9	4.8	0		Zhaoxian	43548	9.8	21.1	-2.2	0	10.6		新乐	43545	10	16.7	5.3	0	10.7
43553	Gaocheng	17.3	3.5	0		Zhaoxian	43549	13.7	24.7	1.5	0	10.6		新乐	43546	9.4	16.3	2.2	0	10.6
43554	Gaocheng	15.1	6.1	0		Zhaoxian	43550	17.8	25.6	3.6	0	8.7		新乐	43547	9.2	12.9	4.7	0	10.9
43555	Gaocheng	17.2	0.8	0		Zhaoxian	43551	15.2	23.3	8.8	0	5.3		新乐	43548	11.6	20.8	2	0	10.5
43556	Gaocheng	19.1	3	0		Zhaoxian	43552	8.6	15.9	5.7	0	8.2		新乐	43549	16.6	25.5	7	0	10.5
43557	Gaocheng	20.1	5.3	0		Zhaoxian	43553	8.9	16	-0.4	0	8.9		新乐	43550	16.4	25.4	9.8	0	10.4
43558	Gaocheng	20.9	8	0		Zhaoxian	43554	9	14.1	5.7	0	11.2		新乐	43551	14.8	22.7	8.6	0	9
43559	Gaocheng	26	9.2	0		Zhaoxian	43555	9	17	-0.3	0	11.1		新乐	43552	7.9	15.5	5.1	0	5.8
43560	Gaocheng	25	9.4	0		Zhaoxian	43556	11.7	18.7	4.4	0	11		新乐	43553	9.3	18.1	2.4	0	8
43561	Gaocheng	21.4	9	0		Zhaoxian	43557	11	19.6	2.7	0	9.5		新乐	43554	9.6	14.3	5.9	0	11.1
43562	Gaocheng	22.5	8.4	0		Zhaoxian	43558	13.2	20.9	2	0	10.1		新乐	43555	10.3	18.7	2.2	0	11.2
43563	Gaocheng	16.2	8.2	0		Zhaoxian	43559	15.7	25.6	4.9	0	9		新乐	43556	11.8	17.7	5.6	0	11
43564	Gaocheng	12.7	4	14.6		Zhaoxian	43560	18.3	24.6	12.2	0	9.1		新乐	43557	12.1	19	5.5	0	10.7
43565	Gaocheng	16.7	4	0		Zhaoxian	43561	13.6	19.9	9.9	0	8.6		新乐	43558	13.9	21	6.3	0	9.5
43566	Gaocheng	18.3	9.5	0.9		Zhaoxian	43562	14.8	21.2	7.4	0	9.8		新乐	43559	17.5	27.8	8.3	0	10
43567	Gaocheng	19.4	6.3	0		Zhaoxian	43563	11.3	17.1	8.5	0	0		新乐	43560	19.3	24.1	12.7	0	10.6
43568	Gaocheng	21.4	9.9	0.2		Zhaoxian	43564	6	10.8	3.9	17.8	0		新乐	43561	14.8	20.3	9.9	0	10.1
43569	Gaocheng	22.4	9.4	0		Zhaoxian	43565	10	16	1.3	0	9.3		新乐	43562	15.4	20.7	9.4	0	9.8
43570	Gaocheng	24.6	8.1	0		Zhaoxian	43566	11.1	17.1	7.4	0.5	5.7		新乐	43563	11.9	17.7	9.3	0	3.7
43571	Gaocheng	27.6	13	0		Zhaoxian	43567	12.1	19.4	3.4	0	1.6		新乐	43564	6.6	12.4	3.9	8.5	0
43572	Gaocheng	28.9	14.6	0		Zhaoxian	43568	13.3	20.7	6.8	1.5	0		新乐	43565	11	16.4	4.9	0	10.9
43573	Gaocheng	24.3	16	0		Zhaoxian	43569	15.9	21.8	9.8	0	11.9		新乐	43566	12.1	17.5	9.9	0	7.1
43574	Gaocheng	16.9	11.9	0		Zhaoxian	43570	15.2	24.9	2.9	0	10.6		新乐	43567	13.7	20.6	6.8	0	8.2
43575	Gaocheng	16	9.6	1.2		Zhaoxian	43571	18.6	26.3	11.6	0	10.5		新乐	43568	13.9	20.4	9.5	0.1	4.2
43576	Gaocheng	22.2	9.1	0		Zhaoxian	43572	20.6	29.1	12.8	0	10.9		新乐	43569	17	23.6	9	0	11.4
43577	Gaocheng	24.6	11.4	0		Zhaoxian	43573	19.4	23.1	15.2	0	8.2		新乐	43570	17.3	25.2	8.7	0	11
43578	Gaocheng	25.8	16.9	0		Zhaoxian	43574	13.2	16	11.3	0	0		新乐	43571	20.1	26.7	13.2	0.1	11.1
43579	Gaocheng	25.9	9.6	9.2		Zhaoxian	43575	12	13.8	9.4	0.9	0		新乐	43572	21.2	29.3	14.4	0	11.1
43580	Gaocheng	15.2	7.9	12.3		Zhaoxian	43576	14.4	21.5	9.9	0.3	8.2		新乐	43573	19.5	24.4	16.2	0	10.8
43581	Gaocheng	17.2	8.1	0		Zhaoxian	43577	16.7	24.5	8.6	0	7.6		新乐	43574	12.3	16.1	11	1.2	0.5
43582	Gaocheng	13.1	9.6	13.8		Zhaoxian	43578	19.3	24.3	14.9	0	4.9		新乐	43575	13.1	17	11	0.6	0
43583	Gaocheng	16.5	8.1	0		Zhaoxian	43579	18	25.9	10.1	9.6	2.3		新乐	43576	15.7	21.9	9.8	0	11
43584	Gaocheng	22.6	10.3	0		Zhaoxian	43580	10.2	14.3	7.4	17.5	2.5		新乐	43577	18.4	25.2	11.4	0	9.1
43585	Gaocheng	25.8	13.8	0		Zhaoxian	43581	11.2	16.2	8.2	0	3.8		新乐	43578	20.2	24.9	16.7	0	7.6
43586	Gaocheng	28	10.5	0		Zhaoxian	43582	9.8	11	7.5	11.6	0		新乐	43579	18.5	24.2	9.5	19.7	0.8
43587	Gaocheng	28.7	10.2	0		Zhaoxian	43583	11.4	16.7	5.6	0	6.3		新乐	43580	10.3	14.7	7.1	13.1	2.9
43588	Gaocheng	27.2	12.4	0		Zhaoxian	43584	15.2	22.3	7.5	0	8.4		新乐	43581	11.4	16.5	7.8	7.1	5.6
43589	Gaocheng	27.5	14.5	0		Zhaoxian	43585	19.5	25.2	13.5	0	10.9		新乐	43582	10.2	13.2	8.6	17.2	0
43590	Gaocheng	25.2	15.8	0		Zhaoxian	43586	20.1	27.5	13.2	0	11.9		新乐	43583	12	16.5	7.8	0	6
43591	Gaocheng	23.2	10.4	0		Zhaoxian	43587	19.5	27.8	7.1	0	11.7		新乐	43584	16.4	22.8	10.2	0	9.9
43592	Gaocheng	26.8	10.4	0		Zhaoxian	43588	18.5	26.8	8.1	0	7.1		新乐	43585	19.9	25.4	14.9	0	11.3
43593	Gaocheng	25.5	14.2	0		Zhaoxian	43589	19.9	26.6	12.7	0	10.4		新乐	43586	20.5	27.9	13.4	0	12.8
43594	Gaocheng	30.9	13.4	0		Zhaoxian	43590	17.9	23.9	12.9	0	3.6		新乐	43587	21.4	29.3	13.3	0	12.3
43595	Gaocheng	29.9	17	0		Zhaoxian	43591	15.1	22.3	7.4	0	10.5		新乐	43588	20.6	27.7	12.9	0	7.5
43596	Gaocheng	30.8	14.6	0		Zhaoxian	43592	17.3	25.7	6.8	0	8.8		新乐	43589	21.2	28	13.7	0	10
43597	Gaocheng	26.3	16.2	0.2		Zhaoxian	43593	18.2	24.1	10.9	0	0		新乐	43590	20	23.6	16.6	0	9.2
43598	Gaocheng	25.1	9.6	0		Zhaoxian	43594	20.2	29	9.3	0	11.3		新乐	43591	17.4	23	11.3	0	10.5
43599	Gaocheng	25.5	12.2	0		Zhaoxian	43595	20.4	28.9	13.3	0	6.3		新乐	43592	19.6	27.1	12.4	0	12
43600	Gaocheng	30.2	16.5	0		Zhaoxian	43596	21.6	29.2	10.6	0	10.5		新乐	43593	19.4	23.3	15.1	0	0.4
43601	Gaocheng	34.1	18.7	0		Zhaoxian	43597	20.5	26.6	14.3	0.1	3		新乐	43594	22.7	29.4	16.5	0	11.8
43602	Gaocheng	33.4	21.6	0		Zhaoxian	43598	18.2	24	6.7	0	12.1		新乐	43595	22.5	29.2	16.6	0	7.9
43603	Gaocheng	27.9	20.3	0		Zhaoxian	43599	17.5	24.7	7.8	0	4		新乐	43596	23.1	29.2	15.6	0	10.1
43604	Gaocheng	27.1	18.9	0		Zhaoxian	43600	22.4	29.7	13.5	0	7.2		新乐	43597	19.5	25.4	17.8	0	1.8
43605	Gaocheng	29.4	12.5	0		Zhaoxian	43601	23.8	31.4	14.6	0	2.9		新乐	43598	18.7	25.1	11.5	0	11.8
43606	Gaocheng	33.4	12.9	0		Zhaoxian	43602	25.8	32.6	18.1	0	8.5		新乐	43599	20	26.6	12	0	6.8
43607	Gaocheng	36.5	16.2	0		Zhaoxian	43603	22.4	26.2	19.5	0	0.1		新乐	43600	23.6	30.5	16.9	0	9.4
43608	Gaocheng	39.1	18.9	0		Zhaoxian	43604	22.5	27.1	17.6	0	5.5		新乐	43601	25.8	34.1	18.5	0	8.2
43609	Gaocheng	33.3	23.2	0		Zhaoxian	43605	20.8	28.5	12.6	0	11		新乐	43602	26.7	33	19	0	11.4
43610	Gaocheng	34.3	20.1	0		Zhaoxian	43606	22.3	31.7	9.3	0	10.8		新乐	43603	22.6	28.3	20.9	0	0
43611	Gaocheng	32.3	19.8	13		Zhaoxian	43607	25.7	35	11.2	0	11		新乐	43604	21.2	25.7	17.9	4.2	7.6
43612	Gaocheng	29.5	17.6	0		Zhaoxian	43608	28	38	15.3	0	10.3		新乐	43605	21.8	28.7	14.6	0	12.6
43613	Gaocheng	32.8	16.8	0		Zhaoxian	43609	24.4	31.7	17.7	0	5.6		新乐	43606	24.4	33.8	15.2	0	12.6
43614	Gaocheng	34	16.2	0		Zhaoxian	43610	25.8	32.9	16.4	0	9.1		新乐	43607	28	38.5	19.2	0	12.8
43615	Gaocheng	32.9	20.1	0		Zhaoxian	43611	25.1	32.4	20.2	4.1	1.6		新乐	43608	30.5	38.1	22.4	0	12.4
43616	Gaocheng	30.6	16.5	0		Zhaoxian	43612	23	28.8	18.9	0	9.7		新乐	43609	27	32.9	23	0	6.4
43617	Gaocheng	32.7	20.8	0		Zhaoxian	43613	23.8	32.1	13.1	0	11.7		新乐	43610	26.6	32.8	19.8	0	11.3
43618	Gaocheng	36.2	20.8	0		Zhaoxian	43614	22.9	32.8	12.1	0	10		新乐	43611	25.8	31.4	21.5	0	5.5
43619	Gaocheng	37.1	22.2	0		Zhaoxian	43615	24.3	32	17.9	0	8		新乐	43612	24.6	29.9	18.9	0	11.7
43620	Gaocheng	30.9	20.7	0		Zhaoxian	43616	24.2	29.5	14.7	0	8.6		新乐	43613	25.4	33.9	17.4	0	12.3
43621	Gaocheng	25.2	20.8	0.2		Zhaoxian	43617	25.2	32.2	20	0	7.3		新乐	43614	26.3	34.3	18.7	0	11.8
43622	Gaocheng	23.3	18	11.4		Zhaoxian	43618	26.7	36.4	17.5	0	7.6		新乐	43615	25.3	30.9	19.9	0	9.5
43623	Gaocheng	31.2	18.2	0		Zhaoxian	43619	28.1	35.3	23.3	0	11.4		新乐	43616	25.2	30.1	18.6	0	11.4
43624	Gaocheng	36.5	18.7	0		Zhaoxian	43620	24	27.3	20.3	0	1.7		新乐	43617	25.4	31.7	20.5	0	8.1
43625	Gaocheng	34.6	18.5	0		Zhaoxian	43621	23	25.2	21.1	1.8	0		新乐	43618	27.3	34.8	20.2	0	9.7
43626	Gaocheng	36.2	21.5	0		Zhaoxian	43622	19.9	23.5	18	7.3	0.7		新乐	43619	28.8	34.7	23.1	0	12.1
43627	Gaocheng	38	20.3	0		Zhaoxian	43623	24.1	32.5	17.7	0.1	1.4		新乐	43620	24.2	30.1	19.9	0	2.8
						Zhaoxian	43624	26.9	36.7	17.6	0	12.3		新乐	43621	22.5	24.7	20.4	0	0
						Zhaoxian	43625	27.6	33.2	22.7	0	12.5		新乐	43622	19.8	22.3	17.9	2.6	0.1
						Zhaoxian	43626	26.8	35.9	16.1	0	12.1		新乐	43623	23.9	30.2	18.6	0	5.3
														新乐	43624	28.6	36	20.2	0	11.4
43748	Gaocheng	20.8	9.4	0		Zhaoxian	43749	15.9	21.4	11.9	0	0		新乐	43625	28	33.7	20.4	0	12.5
43749	Gaocheng	22.3	13.4	0		Zhaoxian	43750	17.1	19.9	13.7	0	0
43750	Gaocheng	19.6	15.7	0		Zhaoxian	43751	14.6	20.4	10.2	0	0
43751	Gaocheng	19.6	10.9	0.2		Zhaoxian	43752	10	14.7	4.8	0.2	4.9		新乐	43748	16.1	21.1	13	0	5
43752	Gaocheng	15.2	9.1	0		Zhaoxian	43753	9.6	17.1	1.9	0	5.9		新乐	43749	16.4	20.5	13.7	0	0.1
43753	Gaocheng	16.9	5.9	0		Zhaoxian	43754	10.5	13.3	9.5	6.1	0		新乐	43750	16.1	18.1	14.8	0	0
43754	Gaocheng	13.7	10.5	1.8		Zhaoxian	43755	11.2	15.7	9	0.3	0.1		新乐	43751	14.2	17.7	9.9	1.2	0
43755	Gaocheng	15.3	9.8	0		Zhaoxian	43756	11.4	18.4	6.9	0	0.7		新乐	43752	10.8	15	9.3	2.7	6.3
43756	Gaocheng	18.5	8	0		Zhaoxian	43757	13.8	21.5	6.8	0	3.7		新乐	43753	11.6	16.6	6.3	0	6.1
43757	Gaocheng	20.9	10.2	0		Zhaoxian	43758	14.2	22.1	8.9	0	3.6		新乐	43754	11.5	13.4	10.6	1.5	0
43758	Gaocheng	23	11.9	0		Zhaoxian	43759	13.2	22.8	7.4	0	8.2		新乐	43755	11.9	15.6	9.7	0	0.6
43759	Gaocheng	22.9	8.8	0		Zhaoxian	43760	13.6	23.1	7.8	0	5.1		新乐	43756	12.3	18.4	8	0	6.6
43760	Gaocheng	23.3	8.8	0		Zhaoxian	43761	14.5	22.7	10.3	0	6.7		新乐	43757	15.6	20.5	12.1	0	6.2
43761	Gaocheng	22.5	10.5	0		Zhaoxian	43762	14.3	20.2	9.1	0	0.3		新乐	43758	16.2	22.5	12.2	0	6.8
43762	Gaocheng	20.5	11.8	0		Zhaoxian	43763	9.9	15.6	2.4	0	9.5		新乐	43759	14.6	21.3	10	0	8.8
43763	Gaocheng	16.4	4.1	0		Zhaoxian	43764	8.3	18.5	1.8	0	8.5		新乐	43760	14.9	21.4	10.3	0	6.2
43764	Gaocheng	18.5	7.1	0		Zhaoxian	43765	11.5	22.5	0.6	0	9.3		新乐	43761	15.1	21.5	10.7	0	7.6
43765	Gaocheng	22.5	5.5	0		Zhaoxian	43766	15.7	20.4	9.6	0	8.1		新乐	43762	14.1	18.9	11.6	0	0.6
43766	Gaocheng	20.6	9.8	0		Zhaoxian	43767	10.3	22.4	-0.1	0	9.2		新乐	43763	10.3	15.6	5.1	0	10
43767	Gaocheng	22	6.7	0		Zhaoxian	43768	11.8	25.6	2.2	0	9		新乐	43764	11.5	18.2	5.9	0	8.7
43768	Gaocheng	26.3	6.2	0		Zhaoxian	43769	12	26.5	3.3	0	9.4		新乐	43765	13.9	22.8	5.5	0	9.6
43769	Gaocheng	26.6	9.3	0		Zhaoxian	43770	13	19.1	6.1	0	1.8		新乐	43766	13.2	18.4	9.1	0	8.5
43770	Gaocheng	19.5	8.2	0		Zhaoxian	43771	14.3	17.2	11.7	0	1.9		新乐	43767	12.9	21.9	4.6	0	9.5
43771	Gaocheng	18.1	11.4	0		Zhaoxian	43772	11	14.4	10.2	1	0		新乐	43768	15.2	25.8	7.4	0	9.5
43772	Gaocheng	12.7	9.6	0.4		Zhaoxian	43773	8.8	16.6	2.5	0	8.6		新乐	43769	16	26.1	9.5	0	9.8
43773	Gaocheng	16.8	5.9	0		Zhaoxian	43774	9.4	19.7	2.2	0	7.3		新乐	43770	14.2	19	10.7	0	3.8
43774	Gaocheng	19.5	6.2	0		Zhaoxian	43775	10.4	16.8	6.8	0	0		新乐	43771	13.8	16.6	11.6	0	2
43775	Gaocheng	16.8	7.4	0		Zhaoxian	43776	9.1	11.5	5.2	0	0		新乐	43772	11.3	14.3	9.8	4.6	0
43776	Gaocheng	11.6	6.7	0		Zhaoxian	43777	6.6	15.2	1.4	0	1.7		新乐	43773	11	16.6	6.8	0	8.6
43777	Gaocheng	15.9	4.2	0		Zhaoxian	43778	9.1	15.4	2	0	0		新乐	43774	11.5	18.6	6.4	0	8.6
43778	Gaocheng	16.7	4.9	0		Zhaoxian	43779	13.7	21.5	9	1.8	8.4		新乐	43775	10.9	15.9	8.2	0	1.2
43779	Gaocheng	20.9	9.8	2.8		Zhaoxian	43780	8.9	20.4	1.8	0	8.4		新乐	43776	8.8	11.4	6.6	0	0
43780	Gaocheng	20.3	5.7	0		Zhaoxian	43781	13	19.2	5.4	0	4.3		新乐	43777	8.4	15.7	3.7	0	7.5
43781	Gaocheng	18.4	7.6	0		Zhaoxian	43782	10.8	18.3	2.2	0	8.3		新乐	43778	10.2	15.7	5.2	0.6	1.8
43782	Gaocheng	17.6	7.3	0		Zhaoxian	43783	4.9	12.9	-1.3	0	8.6		新乐	43779	13.2	19.6	6.6	1.3	9
43783	Gaocheng	12.3	-1.4	0		Zhaoxian	43784	6.6	12.5	2.1	0	7.3		新乐	43780	11.6	19.4	5.9	0	9.1
43784	Gaocheng	13.1	-0.4	0		Zhaoxian	43785	7.6	10.6	4.8	0	0		新乐	43781	12.6	18	7.7	0	4.6
43785	Gaocheng	10.6	2.8	0		Zhaoxian	43786	8.8	13.3	6.8	5.3	0		新乐	43782	10.2	17.9	6.8	0	8.4
43786	Gaocheng	14	5.4	1.6		Zhaoxian	43787	2.2	9.1	-1.5	0	8		新乐	43783	4	10.5	-0.2	0	8.9
43787	Gaocheng	8	-2.5	0		Zhaoxian	43788	0.5	9	-6.2	0	8.2		新乐	43784	5.1	11.6	0.9	0	8.6
43788	Gaocheng	9.5	-3.8	0		Zhaoxian	43789	3.6	8.9	-1.6	0	1.9		新乐	43785	6.4	9.9	3.5	0	0
43789	Gaocheng	8.3	-2.5	0		Zhaoxian	43790	5.8	10	3.9	0	1.9		新乐	43786	7.7	13.7	6.2	0.3	0
43790	Gaocheng	9.8	2.8	0.2		Zhaoxian	43791	5.6	9	2.5	0	0		新乐	43787	2	6.2	-1.1	0	8.4
43791	Gaocheng	9.5	-0.3	0		Zhaoxian	43792	8.8	11.6	6.7	0	0		新乐	43788	2	8.6	-2.9	0	8.6
43792	Gaocheng	11.4	5	0		Zhaoxian	43793	7.7	10.9	1.4	0	0.9		新乐	43789	2.4	7.1	-1	0	2.1
43793	Gaocheng	9.8	2.7	0		Zhaoxian	43794	-3	4.9	-9.7	0	8.5		新乐	43790	4.7	8.3	3.2	0.2	3.3
43794	Gaocheng	5	-3.5	0		Zhaoxian	43795	-1.4	6.6	-9.2	0	6.5		新乐	43791	5.2	8.7	1.4	0	0
43795	Gaocheng	6	-4.8	0		Zhaoxian	43796	1.3	5.9	-3.5	0	0.8		新乐	43792	8.2	10.8	5.1	0	0
43796	Gaocheng	5.3	-4.5	0		Zhaoxian	43797	-1.3	5.4	-6.7	0	4.7		新乐	43793	7	11.1	2.6	0	1.7
43797	Gaocheng	5	-2.9	0		Zhaoxian	43798	0.8	4.5	-2.7	0	0		新乐	43794	-0.7	4.2	-4.3	0	8.8
43798	Gaocheng	3.2	-0.9	0		Zhaoxian	43799	1.7	3.7	-0.3	0	0		新乐	43795	-0.8	5.2	-4.7	0	8.1
43799	Gaocheng	4.5	-1	0		Zhaoxian	43800	0.9	7.4	-3.4	0	4.2		新乐	43796	0.1	5.5	-2.5	0	4.9
43800	Gaocheng	7.4	-1	0		Zhaoxian	43801	-0.4	6.5	-6.6	0	8.4		新乐	43797	-0.9	4.2	-4.6	0	4.6
43801	Gaocheng	6.7	-4.5	0		Zhaoxian	43802	0.8	12.1	-6.5	0	8.4		新乐	43798	0.4	2.4	-1.6	0	0
43802	Gaocheng	13	-4.1	0		Zhaoxian	43803	2.9	13	-3.8	0	8.4		新乐	43799	0.1	3.1	-1.1	0.4	0
43803	Gaocheng	12.8	-1.5	0		Zhaoxian	43804	-0.8	2.4	-3	0	0.6		新乐	43800	2.5	7.5	-1.4	0	6.7
43804	Gaocheng	4.7	-1.6	0		Zhaoxian	43805	-1.2	4.8	-6.2	0	5.7		新乐	43801	1.9	7.1	-3.2	0	8.6
43805	Gaocheng	4.7	-2.2	0		Zhaoxian	43806	-3.2	1.7	-8.8	0	0		新乐	43802	3.3	11.6	-3.5	0	8.6
43806	Gaocheng	3.6	-5.5	0		Zhaoxian	43807	-2.5	-1.4	-3.6	0	0		新乐	43803	4.3	12.6	-1.5	0	8.5
43807	Gaocheng	-1.8	-3.7	0		Zhaoxian	43808	-1.6	3.7	-3.6	0	1.4		新乐	43804	0.9	6.2	-1.9	0	3.4
43808	Gaocheng	3.8	-3.1	0		Zhaoxian	43809	1.8	12.4	-3.8	0	4.7		新乐	43805	1.2	4.9	-0.5	0	6
43809	Gaocheng	12.2	-3.1	0		Zhaoxian	43810	0.2	9.2	-5.9	0	8.2		新乐	43806	-1.2	5.2	-4.3	0	6.8
43810	Gaocheng	9.7	-4.9	0		Zhaoxian	43811	-1.9	6.9	-8.7	0	6.2		新乐	43807	-3	-2.4	-3.8	0	0
43811	Gaocheng	6.5	-5	0		Zhaoxian	43812	1.1	9.6	-4.6	0	7.5		新乐	43808	-0.9	4.8	-3.7	0	4.8
43812	Gaocheng	9.6	-4.1	0		Zhaoxian	43813	-0.2	5.7	-6.1	0	0.1		新乐	43809	3.3	12.9	-2.6	0	5.4
43813	Gaocheng	5.5	-3.6	0		Zhaoxian	43814	1.4	3.1	0.6	1.4	0		新乐	43810	0.4	9.5	-5.6	0	7.9
43814	Gaocheng	3	0.1	0.4		Zhaoxian	43815	0.8	3.1	-0.3	0.7	0		新乐	43811	-0.7	5.3	-5.4	0	8
43815	Gaocheng	3	-0.1	0.7		Zhaoxian	43816	0.4	6.2	-4.1	0	5.3		新乐	43812	1.3	9.3	-3.8	0	7.8
43816	Gaocheng	5	-1.3	0		Zhaoxian	43817	-2.2	4.4	-6.3	0	6.7		新乐	43813	0.7	5.5	-3.4	0	1.1
43817	Gaocheng	4.4	-3.9	0		Zhaoxian	43818	-3.3	4.3	-8.2	0	5.8		新乐	43814	0.9	3.2	-0.8	0.6	0
43818	Gaocheng	4	-4.9	0		Zhaoxian	43819	-4.2	2.6	-10.2	0	2		新乐	43815	1	4.2	-0.3	0.7	0.6
43819	Gaocheng	2.3	-6.7	0		Zhaoxian	43820	-3.8	4.5	-7.5	0	6		新乐	43816	0.7	5	-1.5	0	5.6
43820	Gaocheng	4.5	-7.2	0		Zhaoxian	43821	-2.2	2.9	-5.2	0	0.4		新乐	43817	0	4.4	-2.8	0	7.2
43821	Gaocheng	3.4	-6	0		Zhaoxian	43822	-2.4	3.3	-6.7	0	2.5		新乐	43818	-1.5	3.5	-4.7	0	7
43822	Gaocheng	4.4	-6.8	0		Zhaoxian	43823	-0.5	0.6	-4.5	0	0		新乐	43819	-3.4	1.8	-6.6	0	5.7
43823	Gaocheng	3	-2.8	0		Zhaoxian	43824	-0.1	2.4	-2.3	0	0		新乐	43820	-2.1	3.2	-6.3	0	7.4
43824	Gaocheng	2.3	-3.8	0		Zhaoxian	43825	-0.3	6.2	-5	0	8.3		新乐	43821	-1.9	3.2	-5.7	0	5.7
43825	Gaocheng	5.8	-4.3	0		Zhaoxian	43826	-1.7	8.1	-8.3	0	8		新乐	43822	-1.4	3.9	-5.1	0	7.5
43826	Gaocheng	8.2	-6.2	0		Zhaoxian	43827	0.6	7.3	-5.6	0	6.9		新乐	43823	-1.8	0.1	-3.9	0	0
43827	Gaocheng	7.1	-5.5	0		Zhaoxian	43828	1	5.7	-3.7	0	1.5		新乐	43824	-1.3	2	-4	0	0
43828	Gaocheng	5.3	-5.2	0		Zhaoxian	43829	-2.6	2.7	-5.1	0	8.2		新乐	43825	1.2	5.7	-2.1	0	7.9
43829	Gaocheng	1.4	-5.1	0		Zhaoxian	43830	-8	0.3	-15.1	0	7.4		新乐	43826	-0.4	8.8	-5.1	0	8.1
43830	Gaocheng	0	-9.9	0		Zhaoxian	43831	-3.6	2.1	-7.7	0	6.1		新乐	43827	0.1	6.1	-4	0	7.6
43831	Gaocheng	2.2	-9.5	0		Zhaoxian	43832	-4.1	3.9	-9.1	0	2.8		新乐	43828	0.2	5.1	-3.8	0	5.3
43832	Gaocheng	3.9	-8.1	0		Zhaoxian	43833	-2.7	7.2	-9.4	0	4.7		新乐	43829	-2.5	2.5	-5	0	8.3
43833	Gaocheng	7.1	-7.2	0		Zhaoxian	43834	-1	5.9	-6.3	0	0		新乐	43830	-5.9	0	-12	0	8.3
43834	Gaocheng	5.7	-5.7	0		Zhaoxian	43835	0.1	1.6	-1.5	9.5	0		新乐	43831	-4.8	1.2	-8.7	0	7.7
43835	Gaocheng	-0.1	-2.8	8.2		Zhaoxian	43836	0.4	2.2	-0.9	0.7	0		新乐	43832	-2.9	3.4	-6.8	0	6.1
43836	Gaocheng	2.1	-1.2	1.1		Zhaoxian	43837	-0.5	1.3	-3.3	1	0		新乐	43833	-1	7.4	-6.8	0	7.6
43837	Gaocheng	2.6	-1.5	0		Zhaoxian	43838	-7.2	1.3	-14.2	0	4.6		新乐	43834	-0.8	6	-4.3	0	1.6
43838	Gaocheng	5.4	-8.9	0		Zhaoxian	43839	-2.1	-1	-4.9	0	0		新乐	43835	-0.7	1.1	-2.1	4.7	0
43839	Gaocheng	-1	-5	0		Zhaoxian	43840	-2.5	0.1	-5.2	0	0		新乐	43836	-0.9	2.1	-4.9	1.7	0
43840	Gaocheng	2.4	-3.2	0		Zhaoxian	43841	-5.9	0.5	-10.9	0	0		新乐	43837	0.6	3.6	-1	0	0
43841	Gaocheng	0.5	-7.5	0		Zhaoxian	43842	-4.8	1.2	-9.9	0	1.2		新乐	43838	-1.1	5.1	-6.4	0	8.2
43842	Gaocheng	2.4	-7.7	0		Zhaoxian	43843	-3.7	1.4	-7.7	0	0		新乐	43839	-4.3	-0.1	-7.5	0	3.1
43843	Gaocheng	2	-5.2	0		Zhaoxian	43844	-6.5	0.2	-14.5	0	5.5		新乐	43840	-1.2	4.1	-4.3	0	4.3
43844	Gaocheng	2.7	-9.2	0		Zhaoxian	43845	-3.3	-1.3	-6.8	0	0		新乐	43841	-2.7	0.2	-4.9	0	0.4
43845	Gaocheng	-0.7	-7.7	0		Zhaoxian	43846	-3.9	0.4	-9.3	0	0		新乐	43842	-3.5	1.8	-7.6	0	5.1
43846	Gaocheng	0.4	-6.9	0		Zhaoxian	43847	-3.3	-1.7	-7	0	0		新乐	43843	-1.9	2	-4.2	0	4.5
43847	Gaocheng	-1.2	-6.3	0		Zhaoxian	43848	-2.1	0.2	-3.6	0	0		新乐	43844	-2.9	1.4	-6.9	0	8
43848	Gaocheng	-0.3	-4	0		Zhaoxian	43849	-2.7	4.2	-11.1	0	8		新乐	43845	-4.8	0.1	-10.2	0	2.2
43849	Gaocheng	5.7	-6.3	0		Zhaoxian	43850	-0.8	4.6	-3.7	0	8.4		新乐	43846	-2.6	0.6	-5.6	0	0
43850	Gaocheng	5.8	-5.2	0		Zhaoxian	43851	-2	4.2	-5.5	0	0.3		新乐	43847	-2.7	1.5	-6	0	2.1
43851	Gaocheng	5.1	-3.8	0		Zhaoxian	43852	-1.8	4	-6.8	0	0.1		新乐	43848	-2.3	1.3	-4.4	0	1.6
43852	Gaocheng	5.1	-5.6	0		Zhaoxian	43853	-1.1	6.4	-5.9	0	0		新乐	43849	0.3	7.9	-6	0	8.4
43853	Gaocheng	7	-4.2	0		Zhaoxian	43854	0.2	4.8	-2.4	0	5.1		新乐	43850	-0.3	5.9	-4.7	0	8.8
43854	Gaocheng	5.1	-4.6	0		Zhaoxian	43855	-1.1	6	-5.4	0	0.7		新乐	43851	-1.2	4.6	-4.6	0	2.3
43855	Gaocheng	5.4	-5	0		Zhaoxian	43856	0.4	4.3	-2.5	0	0		新乐	43852	-0.8	5.8	-4.4	0	7
43856	Gaocheng	4.3	-4.7	0		Zhaoxian	43857	1.3	7.3	-2.8	0	1.4		新乐	43853	0.6	8	-4.8	0	5.9
43857	Gaocheng	7.1	-2	0		Zhaoxian	43858	0.3	6.1	-3.5	0	0		新乐	43854	0.2	5.1	-3	0	5.7
43858	Gaocheng	6.1	-2.6	0		Zhaoxian	43859	2.4	7.5	-0.4	0	0.7		新乐	43855	-0.2	5.2	-3.5	0	4.6
43859	Gaocheng	8.1	-0.7	0		Zhaoxian	43860	0.2	8	-4.9	0	6.3		新乐	43856	-0.2	4.7	-4	0	0
43860	Gaocheng	7.7	-4	0		Zhaoxian	43861	1	10.8	-6.2	0	7.4		新乐	43857	1.3	5.8	-1.6	0	0
43861	Gaocheng	11.7	-3.3	0		Zhaoxian	43862	2.7	7.3	-0.9	0	2.3		新乐	43858	1.3	6.8	-2.6	0	1.8
43862	Gaocheng	6.9	-3.9	0		Zhaoxian	43863	1.4	5.2	-1.3	0	2.3		新乐	43859	3	8.1	0.4	0	4.6
43863	Gaocheng	5.9	-1.6	0		Zhaoxian	43864	-0.6	6.9	-6.2	0	7		新乐	43860	1	7.6	-3.8	0	6.5
43864	Gaocheng	6.4	-1.6	0		Zhaoxian	43865	-0.4	4.6	-2.8	0	7.8		新乐	43861	2.7	13	-3.5	0	8.7
43865	Gaocheng	5.2	-4	0		Zhaoxian	43866	-3.1	0.7	-7.9	0	1.6		新乐	43862	1.7	4.9	-2	0	3.9
43866	Gaocheng	0.9	-6	0		Zhaoxian	43867	-1.9	-0.2	-3.5	0.2	0		新乐	43863	0.7	4.6	-2.4	0	5.2
43867	Gaocheng	0.5	-3	0		Zhaoxian	43868	-0.7	3.2	-2.5	0	0		新乐	43864	-0.4	5.9	-5	0	5.7
43868	Gaocheng	3.2	-1.5	0		Zhaoxian	43869	-1.7	5	-6.5	0	2.3		新乐	43865	-0.2	4.1	-3.5	0	8.8
43869	Gaocheng	6.2	-3.7	0		Zhaoxian	43870	4.3	16.1	-1.9	0	6.2		新乐	43866	-2.8	1	-6.8	0	3.7
43870	Gaocheng	15.6	-3.1	0		Zhaoxian	43871	5.3	17.9	-3.9	0	9.4		新乐	43867	-1.8	-0.5	-3.3	0	0
43871	Gaocheng	18.3	-1.9	0		Zhaoxian	43872	4.4	13.9	-1.7	0	7.2		新乐	43868	0.1	4.6	-2.4	0	5
43872	Gaocheng	14	-1	0		Zhaoxian	43873	4.8	14.2	-2.9	0	6.2		新乐	43869	-0.4	5.8	-4.8	0	6.3
43873	Gaocheng	14.6	-0.6	0		Zhaoxian	43874	4.7	8.9	-1.3	0	0		新乐	43870	4.5	16.3	-5	0	7.1
43874	Gaocheng	10.1	-0.4	0		Zhaoxian	43875	4.4	8.1	1.9	1	0		新乐	43871	7.1	17.8	-1	0	9.5
43875	Gaocheng	7.4	1.6	1.4		Zhaoxian	43876	0.7	4.8	-2.1	0	8.8		新乐	43872	5.4	12.5	0.8	0	8
43876	Gaocheng	4.4	-2.8	0.6		Zhaoxian	43877	1.6	8.1	-5.6	0	9.9		新乐	43873	6.4	13.3	1.9	0	8.2
43877	Gaocheng	8.4	-3.6	0		Zhaoxian	43878	2.1	11.9	-3.7	0	10		新乐	43874	5.7	11.8	1.1	0	7.3
43878	Gaocheng	12.4	-2.8	0		Zhaoxian	43879	2.9	14.7	-6.4	0	7.2		新乐	43875	3.9	7	1.3	2.7	0.1
43879	Gaocheng	15.1	-2.1	0		Zhaoxian	43880	5.7	12.6	0.8	0	8.4		新乐	43876	0.1	4	-3.4	0.3	9.3
43880	Gaocheng	12.2	-0.9	0		Zhaoxian	43881	1.9	6.5	-0.9	0	0		新乐	43877	2.2	8	-2	0	10.2
43881	Gaocheng	5.7	-0.9	0		Zhaoxian	43882	6	14.6	-3.8	0	5.7		新乐	43878	5	12.9	-1	0	10.4
43882	Gaocheng	14.8	-0.2	0		Zhaoxian	43883	3.9	12.7	-2.4	0	10.1		新乐	43879	5.9	14.7	-1.8	0	9.9
43883	Gaocheng	12.9	-1.8	0		Zhaoxian	43884	5.6	17.5	-3.6	0	9.1		新乐	43880	5.3	11.3	0.8	0	9.1
43884	Gaocheng	16	-0.8	0		Zhaoxian	43885	6.8	10.7	5.4	3.4	0		新乐	43881	1.9	6	-1.3	0	3.7
43885	Gaocheng	10.1	2.5	2.1		Zhaoxian	43886	6.3	9.4	4.7	0.9	0.4		新乐	43882	5.3	14.9	-0.5	0	8.5
43886	Gaocheng	8.7	4.6	0.4		Zhaoxian	43887	5.4	7.3	3.6	0	0		新乐	43883	5.9	12.7	0.3	0	10.5
43887	Gaocheng	8.1	3	0		Zhaoxian	43888	3.6	6.4	1.7	0	0		新乐	43884	6.2	15.1	-0.3	0	9.9
43888	Gaocheng	6.3	3.6	0		Zhaoxian	43889	2.1	4.1	0.1	0.2	0		新乐	43885	6.6	10.9	3.6	0.2	3.6
43889	Gaocheng	4.5	-0.1	0		Zhaoxian	43890	4.5	5.3	3.7	0	0		新乐	43886	6.3	8.1	5	0.4	5.4
43890	Gaocheng	5	3.5	0.4		Zhaoxian	43891	6.4	13.8	3.6	0	9		新乐	43887	4.8	7.5	2.9	0	5.8
43891	Gaocheng	14.4	2.4	0		Zhaoxian	43892	6.8	13.6	1.3	0	5.6		新乐	43888	4.1	5.4	3.2	0	0.7
43892	Gaocheng	13.2	1.4	0		Zhaoxian	43893	5.9	11.6	1.4	0	9.6		新乐	43889	2.5	6.5	-1.4	0	6
43893	Gaocheng	11.6	1	0		Zhaoxian	43894	2	8.3	-2.2	0	9.4		新乐	43890	3.9	5.1	2.9	0	0.3
43894	Gaocheng	8.2	-1.8	0		Zhaoxian	43895	3.1	13.4	-5.7	0	9.4		新乐	43891	6.9	13.6	2.4	0	9.6
43895	Gaocheng	12.8	-0.4	0		Zhaoxian	43896	6.9	14.6	-1.1	0	5.6		新乐	43892	6.1	13.4	0.5	0	8.6
43896	Gaocheng	14.5	0.7	0		Zhaoxian	43897	7	17	-1.1	0	9.4		新乐	43893	6	10.8	2.9	0	10.6
43897	Gaocheng	17.3	1.8	0		Zhaoxian	43898	7.1	11.6	1.1	0	0		新乐	43894	3.3	7.8	-1.7	0	10.6
43898	Gaocheng	12.2	2.6	0		Zhaoxian	43899	8.1	13.5	5.5	0.2	3.1		新乐	43895	3.6	11.7	-1.6	0	10
43899	Gaocheng	13.7	5.3	0.5		Zhaoxian	43900	7.1	15.3	-0.7	0	10.1		新乐	43896	7	12.7	1.7	0	8.5
43900	Gaocheng	15.9	2.4	0.2		Zhaoxian	43901	8.3	19.5	-2.3	0	10.2		新乐	43897	8.4	16.2	1.3	0	10.2
43901	Gaocheng	19.6	2.3	0		Zhaoxian	43902	8.6	15.4	2.3	0	0		新乐	43898	5.2	11	3.1	0	4.2
43902	Gaocheng	14.9	5.1	0		Zhaoxian	43903	6	12.2	2.7	0	8.4		新乐	43899	8.1	13.2	5	1	8.6
43903	Gaocheng	12.3	2.4	0		Zhaoxian	43904	9.3	18.8	-1.1	0	10.5		新乐	43900	9.3	15	5	2.2	10.8
43904	Gaocheng	19.2	1.6	0		Zhaoxian	43905	12	21.8	2.3	0	10.4		新乐	43901	11.4	19.5	1.6	0	10.8
43905	Gaocheng	22.7	6.5	0		Zhaoxian	43906	8.4	14.3	2.6	0	10.1		新乐	43902	9.2	15	5.3	0	7.1
43906	Gaocheng	16.6	2.7	0		Zhaoxian	43907	13.2	24.5	1	0	10.6		新乐	43903	7	12.6	2.9	0	10
43907	Gaocheng	25.3	4.5	0		Zhaoxian	43908	16.8	29	3.9	0	9.5		新乐	43904	11.2	18.6	0.6	0	11.1
43908	Gaocheng	29.3	9.4	0		Zhaoxian	43909	12.5	19.4	1.8	0	10.7		新乐	43905	14.1	21.9	7.7	0	11.2
43909	Gaocheng	19.6	5.6	0		Zhaoxian	43910	15.8	28	4.5	0	7.8		新乐	43906	8.7	15.9	2.6	0	9.8
43910	Gaocheng	29.1	8.1	0		Zhaoxian	43911	13.7	19	10.8	0	0		新乐	43907	15.2	26.4	4.4	0	11.2
43911	Gaocheng	21	9.9	0		Zhaoxian	43912	11.5	20.4	3.4	0	10.7		新乐	43908	18.6	29.2	8.9	0	10.8
43912	Gaocheng	20.8	3.4	0		Zhaoxian	43913	12.5	21.9	2.7	0	10		新乐	43909	14	19.9	7.4	0	11.4
43913	Gaocheng	22.9	6.6	0		Zhaoxian	43914	13	18.9	8.5	1.3	8.6		新乐	43910	16.7	28.7	6.6	0	10
43914	Gaocheng	19.3	8.1	0.5		Zhaoxian	43915	14.2	21.5	7.7	0	9.9		新乐	43911	14.1	21.8	12.4	0	9.4
43915	Gaocheng	22	9.9	0		Zhaoxian	43916	8.9	16.4	5.8	4.7	0.7		新乐	43912	12.7	21	4.8	0	11.1
43916	Gaocheng	19.2	6.3	6.9		Zhaoxian	43917	8.4	13.4	1.7	0	10.6		新乐	43913	14.8	21.7	8.3	0	9.8
43917	Gaocheng	14.4	2.1	0		Zhaoxian	43918	6.7	13.8	-0.1	0	10.9		新乐	43914	12.9	17.7	8.3	0.6	8.4
43918	Gaocheng	13.9	4.3	0		Zhaoxian	43919	8.7	17.3	-0.5	0	10.7		新乐	43915	15.7	21	11.6	0	9
43919	Gaocheng	17.3	4.7	0		Zhaoxian	43920	9.5	17.7	1	0	10.5		新乐	43916	10.9	18.9	7	11.6	1.5
43920	Gaocheng	17.8	4.7	0		Zhaoxian	43921	11	16.2	6	0	9.6		新乐	43917	9.4	13.9	4.6	0	11.4
43921	Gaocheng	17.3	7.5	0		Zhaoxian	43922	9.9	12.5	7.1	4.9	7.2		新乐	43918	8.7	13.4	2.4	0	11.4
43922	Gaocheng	14	6.6	5.9		Zhaoxian	43923	9.8	17.6	4.2	0.2	10.7		新乐	43919	10	16.9	4	0	10.5
43923	Gaocheng	18.9	6.3	0		Zhaoxian	43924	13.1	22.9	0.7	0	11.3		新乐	43920	10.9	17.9	4.8	0	10.9
43924	Gaocheng	24.6	5.5	0		Zhaoxian	43925	12.5	17.8	6.7	0	11.3		新乐	43921	12.2	17.3	7.3	0	8.9
43925	Gaocheng	18.5	9.8	0		Zhaoxian	43926	10.3	17.9	1.2	0	10.9		新乐	43922	9.7	14.5	6.5	10.4	5.7
43926	Gaocheng	17.9	6.7	0		Zhaoxian	43927	14	22	6.2	0	10.3		新乐	43923	11.6	18.3	6	0	11.4
43927	Gaocheng	22.9	9.5	0		Zhaoxian	43928	13.2	18.3	7.2	0.1	9.9		新乐	43924	15.2	23.9	7.2	0	12.1
43928	Gaocheng	18.8	10.1	0		Zhaoxian	43929	10.9	16.9	6.4	0	11.1		新乐	43925	13.7	18	11.3	0	11.6
43929	Gaocheng	17.5	5.5	0		Zhaoxian	43930	7	12.5	5.5	3.7	0.6		新乐	43926	12.1	17.7	5.6	0	10.6
43930	Gaocheng	14.1	6	3.8		Zhaoxian	43931	7.5	11.1	5.3	0.3	8		新乐	43927	15.6	23	8.7	0	10.8
43931	Gaocheng	12.1	4	0		Zhaoxian	43932	11.9	20.9	3.1	0	11.7		新乐	43928	14.4	18.4	11.3	0	9.3
43932	Gaocheng	22.2	3.8	0		Zhaoxian	43933	18.1	24.4	9.3	0	11.7		新乐	43929	11.5	15.9	6.5	0	7.8
43933	Gaocheng	25.9	9.3	0		Zhaoxian	43934	14.4	25.7	3.3	0	11.6		新乐	43930	7.5	13.7	6.2	0.2	0.1
43934	Gaocheng	27	8.9	0		Zhaoxian	43935	15.5	23.9	6	0	11.4		新乐	43931	8.5	12.8	5.3	0	9
43935	Gaocheng	26.2	10.7	0		Zhaoxian	43936	16.6	23.7	8.9	0	9.7		新乐	43932	13.3	22.3	5.8	0	12.1
43936	Gaocheng	24.9	12	0		Zhaoxian	43937	18.4	23.4	13.9	0	10.9		新乐	43933	18.7	25.6	12.7	0	12.2
43937	Gaocheng	24.3	13.9	0		Zhaoxian	43938	17.6	22.9	11.6	0	11.5		新乐	43934	17.2	25.6	7.9	0	12
43938	Gaocheng	24.3	13.9	0		Zhaoxian	43939	15.6	22.3	7.7	0	9.1		新乐	43935	17.6	25.1	9.7	0	11.3
43939	Gaocheng	23	11	0		Zhaoxian	43940	16.3	22.1	10.3	0	10.3		新乐	43936	17.1	23.1	10	0	9.8
43940	Gaocheng	22.6	12.9	0		Zhaoxian	43941	15.5	21.5	10.4	0	11.5		新乐	43937	17.5	22.5	13	0.2	10.2
43941	Gaocheng	22.5	10.3	0		Zhaoxian	43942	11.7	18.4	3	0	11.7		新乐	43938	18.1	22.3	14.8	0	11.8
43942	Gaocheng	20.5	7.5	0		Zhaoxian	43943	10.8	18.8	-1.7	0	11.8		新乐	43939	16.7	21.7	10.3	0	9.2
43943	Gaocheng	20.3	3.7	0		Zhaoxian	43944	12.8	19.5	1.6	0	11.9		新乐	43940	17.7	23	13	0	10.3
43944	Gaocheng	20.8	4.9	0		Zhaoxian	43945	17.6	29.9	4.6	0	11.8		新乐	43941	16.4	20.7	11.9	0	12.5
43945	Gaocheng	29.4	7.6	0		Zhaoxian	43946	17.7	22.7	12.4	0	11.7		新乐	43942	13.1	19	5.5	0	12.4
43946	Gaocheng	23.6	15.6	0		Zhaoxian	43947	14.8	22	6.7	0	11.4		新乐	43943	13	19.3	6.6	0	12.2
43947	Gaocheng	23.5	9.9	0		Zhaoxian	43948	18.6	25.3	6	0	11.6		新乐	43944	13.9	19.9	6.8	0	12.8
43948	Gaocheng	26.2	10.9	0		Zhaoxian	43949	17.9	27.5	7.2	0	11.7		新乐	43945	19.5	29.8	9.9	0	12.4
43949	Gaocheng	28.2	12.2	0		Zhaoxian	43950	19.7	29.2	10.6	0	11.3		新乐	43946	18.9	24.1	15.1	0	12
43950	Gaocheng	30.1	13.6	0		Zhaoxian	43951	22.9	32.7	12.5	0	11.8		新乐	43947	16.5	22.2	10.1	0	10.9
43951	Gaocheng	33.7	15.8	0		Zhaoxian	43952	23.9	32.6	15.7	0	11.8		新乐	43948	19.3	25.9	12.1	0	12.2
43952	Gaocheng	33.5	19.7	0		Zhaoxian	43953	24	31.2	18.6	0	11.6		新乐	43949	20	28.5	11.9	0	12.3
43953	Gaocheng	32.5	20.5	0		Zhaoxian	43954	25	32.6	19.2	0	10.4		新乐	43950	22	30.3	13.9	0	12.4
43954	Gaocheng	32.4	21.4	10		Zhaoxian	43955	14.8	24.4	11.7	3.5	3.4		新乐	43951	25.6	35.2	17	0	12.2
43955	Gaocheng	21.2	11.6	18.2		Zhaoxian	43956	15.5	23.4	11.7	3.1	9.6		新乐	43952	25.9	33.9	18.8	0	12.2
43956	Gaocheng	23.2	11.4	1.1		Zhaoxian	43957	18.9	26.7	10.6	0	11.2		新乐	43953	25.8	31.6	20.3	0	11.6
43957	Gaocheng	26.5	14.7	0		Zhaoxian	43958	17.8	21.1	16.8	23.3	0.2		新乐	43954	24.4	28.2	20.9	0	10.3
43958	Gaocheng	21.3	16	20.9		Zhaoxian	43959	14.5	16.9	13.2	24	3.2		新乐	43955	13.5	22.9	11.1	17.7	0
43959	Gaocheng	16.3	13.2	20.3		Zhaoxian	43960	14.6	17.9	9.7	0.1	6.5		新乐	43956	16.1	23.3	11.5	0	9
43960	Gaocheng	18.6	11.1	0		Zhaoxian	43961	19	28.4	9.1	0.1	11.4		新乐	43957	18.9	25.2	12.1	0	10.1
43961	Gaocheng	28.3	11	0.2		Zhaoxian	43962	20.6	28.7	14.9	0	11.1		新乐	43958	15.6	21.9	14.4	22.1	0
43962	Gaocheng	29.4	14.7	0		Zhaoxian	43963	20.9	25	16.2	0	10.9		新乐	43959	14.2	16.3	12.6	20.4	5.9
43963	Gaocheng	24.7	17.8	0		Zhaoxian	43964	21	28.2	12.3	0	11.3		新乐	43960	15.2	19.4	11.9	0	5.2
43964	Gaocheng	29	14.9	0		Zhaoxian	43965	23	27.8	17.6	0	11.5		新乐	43961	20.6	26.8	12.3	0	12.5
43965	Gaocheng	29.4	20	0		Zhaoxian	43966	21.3	28.3	14.9	0	10		新乐	43962	22.2	29.4	16.9	0	11.1
43966	Gaocheng	29.5	17.4	0		Zhaoxian	43967	21.8	28.7	17.2	3	9.8		新乐	43963	21	25.3	17.9	0	10
43967	Gaocheng	27.1	17.1	0.1		Zhaoxian	43968	18.4	25.1	12.4	2.8	10.5		新乐	43964	22	27.9	15.1	0	11.1
43968	Gaocheng	26.3	15.4	0.1		Zhaoxian	43969	19.1	25.2	13.9	0	12.7		新乐	43965	24.2	28.9	20.1	0	11.9
43969	Gaocheng	26.5	12.7	0		Zhaoxian	43970	20.2	29	9.2	0	12.7		新乐	43966	21.7	25.4	16.8	0	10
43970	Gaocheng	29.8	12.9	0		Zhaoxian	43971	22.4	31.6	12.1	0	12.3		新乐	43967	19.3	23.3	16.7	11.3	10.2
43971	Gaocheng	33.5	16.3	0		Zhaoxian	43972	22.2	29.4	17.1	3.3	9.4		新乐	43968	18	23.8	14.3	0.6	9.5
43972	Gaocheng	29.1	18.1	0.5		Zhaoxian	43973	23.4	31.2	14.5	0	12.2		新乐	43969	20	24.9	13.7	0	12.7
43973	Gaocheng	32.8	16.8	0		Zhaoxian	43974	21.8	29.1	17.1	0	11.4		新乐	43970	22.2	29	15.1	0	12.7
43974	Gaocheng	30.6	19.4	0		Zhaoxian	43975	22.3	29	13.5	0	11.8		新乐	43971	23.5	29.6	16.3	0	12.5
43975	Gaocheng	31	17.4	0		Zhaoxian	43976	22.3	31.3	15.1	18.8	9.5		新乐	43972	22.2	26.1	18.6	0	10.5
43976	Gaocheng	32.2	19.2	0		Zhaoxian	43977	20.5	28.4	13.5	0	12.6		新乐	43973	24.8	32.9	16.1	0	12.4
43977	Gaocheng	30.5	15.3	0		Zhaoxian	43978	23.2	29.9	14.1	0	12.7		新乐	43974	23.4	28.2	20.4	0	10.9
43978	Gaocheng	32.1	16.9	0		Zhaoxian	43979	23.8	33.1	14.3	0	12.7		新乐	43975	24.6	29.6	17.7	0	12.9
43979	Gaocheng	34.8	18.2	0		Zhaoxian	43980	26.2	34.3	15.4	0	12.6		新乐	43976	21.5	29.8	15.9	14.4	11.2
43980	Gaocheng	35.8	19.5	0		Zhaoxian	43981	23.3	29.6	18.2	0	11.1		新乐	43977	21.8	29.1	15.3	0.4	12.7
43981	Gaocheng	30.8	20.5	0		Zhaoxian	43982	22	31	16.1	0.9	11.6		新乐	43978	24.6	30.1	16.8	0	12.8
43982	Gaocheng	31.8	17.8	0.1		Zhaoxian	43983	20.8	29	13.7	3.1	9.3		新乐	43979	26.4	34.1	16.8	0	12.6
43983	Gaocheng	29.8	20.6	0.4		Zhaoxian	43984	25.5	36	15.6	0.1	12.6		新乐	43980	26.2	34.4	19.5	0	11.2
43984	Gaocheng	37.2	17.6	0		Zhaoxian	43985	28.6	38.5	15.9	0	12.3		新乐	43981	25.2	31	20.8	0	11.4
43985	Gaocheng	39.2	19.2	0		Zhaoxian	43986	27.2	33.4	21.8	0	12.6		新乐	43982	23.7	30.3	17.5	0.4	11.7
43986	Gaocheng	34.7	21.6	0		Zhaoxian	43987	25.3	31.2	19.7	0	11.1		新乐	43983	23.4	29.9	17.7	1.8	11.1
43987	Gaocheng	32.5	17.6	0		Zhaoxian	43988	26.1	33.1	19.3	0	12.1		新乐	43984	26.5	36.3	17	0	12.1
43988	Gaocheng	33.6	18.4	0		Zhaoxian	43989	30.8	39.8	23.6	0	12.4		新乐	43985	29.5	37.7	21.2	0	12.5
43989	Gaocheng	39.5	21.7	0		Zhaoxian	43990	28.8	36.3	20.7	0	10.5		新乐	43986	27.1	31.7	24	0	12.4
43990	Gaocheng	35.8	25.3	0		Zhaoxian	43991	28.5	32.8	23.7	0	7.4		新乐	43987	24.6	30.1	19	0	12.4
43991	Gaocheng	33.8	25.6	0		Zhaoxian	43992	26.9	36.3	19.8	0	12.1		新乐	43988	25.6	32.2	19.4	0	11.7
43992	Gaocheng	37.5	21.1	0		Zhaoxian	43993	27.2	33.6	20.4	0	8.7		新乐	43989	30.1	38.9	22.4	0	12
43993	Gaocheng	34.2	24.2	0										新乐	43990	30.1	35.9	24.8	0	10.7
														新乐	43991	27.4	30.6	25.8	0	9.7
														新乐	43992	27.8	35.5	21.4	0	11.3

## Sheet: Leaf area index at anthesis sta
growing season	variety	N rate	Gaocheng	Xinle	Zhaoxian
2018-2019	KN199	N0	2.92	1.52	1.65
2018-2019	KN199	N0	3.42	1.76822	2.15
2018-2019	KN199	N0	3.16	1.28019	1.9
2018-2019	KN199	N120	3.29	1.71606	2.26
2018-2019	KN199	N120	3.39	1.93672	1.69
2018-2019	KN199	N120	3.15	1.89	2.21
2018-2019	KN199	N180	3.78	2.53508	2.52
2018-2019	KN199	N180	4.11	2.58239	2.91
2018-2019	KN199	N180	3.9	2.33	2.88
2018-2019	KN199	N240	4.1	2.22372	2.74
2018-2019	KN199	N240	4.13	2.64523	3.14
2018-2019	KN199	N240	3.91	2.7452	2.65
2018-2019	KN199	N300	3.9	2.662	3.06
2018-2019	KN199	N300	3.95	2.39304	2.79
2018-2019	KN199	N300	4.22	2.93096	2.77
2018-2019	JM585	N0	4.49	1.57404	1.96
2018-2019	JM585	N0	4.65	1.85205	1.9
2018-2019	JM585	N0	4.32	1.4022	2.08
2018-2019	JM585	N120	4.67	1.989	2.57
2018-2019	JM585	N120	4.92	2.16258	2.17
2018-2019	JM585	N120	4.9	2.33616	2.39
2018-2019	JM585	N180	5.13	3.00295	2.94
2018-2019	JM585	N180	4.97	2.88407	2.82
2018-2019	JM585	N180	5.39	2.94351	2.71
2018-2019	JM585	N240	5.3	2.8356	3.2
2018-2019	JM585	N240	5.1	3.06	2.94
2018-2019	JM585	N240	5.03	2.95627	3.04
2018-2019	JM585	N300	5.32	2.99	3.25
2018-2019	JM585	N300	5.04	2.86899	3
2018-2019	JM585	N300	5.09	2.95	2.96
2019-2020	KN199	N0	4.61003	2.20517	2.9206
2019-2020	KN199	N0	4.41823	2.6285	3.16781
2019-2020	KN199	N0	4.5246	2.57483	2.85648
2019-2020	KN199	N120	5.74709	3.64511	3.36918
2019-2020	KN199	N120	6.11537	3.28903	3.68971
2019-2020	KN199	N120	5.77621	3.83569	3.96556
2019-2020	KN199	N180	6.57643	4.3589	5.56825
2019-2020	KN199	N180	6.24333	4.53987	5.2677
2019-2020	KN199	N180	6.40579	4.73259	5.30475
2019-2020	KN199	N240	6.64235	5.03615	5.63005
2019-2020	KN199	N240	6.70189	4.80591	5.3255
2019-2020	KN199	N240	6.03295	4.76275	5.47174
2019-2020	KN199	N300	6.6539	4.95225	5.39667
2019-2020	KN199	N300	6.30178	5.1057	5.60789
2019-2020	KN199	N300	6.38292	4.7547	5.23904
2019-2020	JM585	N0	4.09771	2.85144	2.70951
2019-2020	JM585	N0	3.75141	2.43538	2.34997
2019-2020	JM585	N0	3.36051	2.83205	2.7088
2019-2020	JM585	N120	5.47789	4.40205	2.99368
2019-2020	JM585	N120	4.98705	4.11635	3.4482
2019-2020	JM585	N120	5.14517	4.06052	3.28081
2019-2020	JM585	N180	5.92884	5.10041	4.63974
2019-2020	JM585	N180	6.15329	4.71566	5.00425
2019-2020	JM585	N180	5.43342	4.81881	4.76677
2019-2020	JM585	N240	6.24571	5.32668	5.55894
2019-2020	JM585	N240	6.01859	4.94365	5.08864
2019-2020	JM585	N240	5.69835	5.00014	5.48504
2019-2020	JM585	N300	5.8462	5.40773	5.22931
2019-2020	JM585	N300	5.75251	4.97623	5.66544
2019-2020	JM585	N300	6.09555	4.83101	5.49491

## Sheet: Aboveground biomass at maturity
growing season	variety	N rate	Gaocheng	Xinle	Zhaoxian
2018-2019	KN199	N0	14058	11190.3	12903
2018-2019	KN199	N0	14553	11035.2	12837
2018-2019	KN199	N0	14467.2	10761.3	12602.7
2018-2019	KN199	N120	15186.6	12196.8	14269.2
2018-2019	KN199	N120	15585.9	12556.5	14232.9
2018-2019	KN199	N120	15691.5	13018.5	14226.3
2018-2019	KN199	N180	18117	13774.2	15130.5
2018-2019	KN199	N180	18103.8	13952.4	15054.6
2018-2019	KN199	N180	17899.2	13704.9	14929.2
2018-2019	KN199	N240	18318.3	14450.7	15853.2
2018-2019	KN199	N240	18239.1	14295.6	15615.6
2018-2019	KN199	N240	18361.2	14143.8	15853.2
2018-2019	KN199	N300	18783.6	14355	15830.1
2018-2019	KN199	N300	18466.8	14609.1	16080.9
2018-2019	KN199	N300	18671.4	14262.6	15939
2018-2019	JM585	N0	14830.2	10804.2	13051.5
2018-2019	JM585	N0	15005.1	10847.1	12972.3
2018-2019	JM585	N0	15064.5	11378.4	13074.6
2018-2019	JM585	N120	16929	12840.3	14586
2018-2019	JM585	N120	17546.1	13206.6	14721.3
2018-2019	JM585	N120	17747.4	12876.6	14404.5
2018-2019	JM585	N180	18163.2	13902.9	15368.1
2018-2019	JM585	N180	18904	13968.9	15779
2018-2019	JM585	N180	18918.9	13929.3	15915.9
2018-2019	JM585	N240	19245.6	14440.8	15985.2
2018-2019	JM585	N240	19321.5	14140.5	16163.4
2018-2019	JM585	N240	18862.8	14341.8	16028.1
2018-2019	JM585	N300	19644.9	14615.7	16470.3
2018-2019	JM585	N300	19734	14279.1	16247.5
2018-2019	JM585	N300	19720.8	14328.6	16420.8
2019-2020	KN199	N0	14826.9	12642.9	15126
2019-2020	KN199	N0	14820.5	12030	15272.9
2019-2020	KN199	N0	14765.2	12336	15337.4
2019-2020	KN199	N120	17469.6	14470.4	16716.3
2019-2020	KN199	N120	17493.2	13910.8	16832.3
2019-2020	KN199	N120	16914.4	14377.4	16083.4
2019-2020	KN199	N180	17954.6	16633.9	19116.3
2019-2020	KN199	N180	18771.7	17014.2	19317.5
2019-2020	KN199	N180	18453.2	17123	19482.6
2019-2020	KN199	N240	19761.1	17602.5	20216.5
2019-2020	KN199	N240	19652.8	17724.1	20560.2
2019-2020	KN199	N240	19433.4	18017.6	19853.5
2019-2020	KN199	N300	20381.2	17332.3	20638.1
2019-2020	KN199	N300	20109.7	18166.5	20997.3
2019-2020	KN199	N300	20027.4	17953.8	20547.3
2019-2020	JM585	N0	14827.5	12307.1	14343.6
2019-2020	JM585	N0	14005	11380.1	15185.6
2019-2020	JM585	N0	14391.4	11655.8	14446.7
2019-2020	JM585	N120	16661.3	14962.7	16647.3
2019-2020	JM585	N120	16819.4	14633.5	17107.9
2019-2020	JM585	N120	17480.3	15072.8	16839.2
2019-2020	JM585	N180	18635	16229.9	19070.7
2019-2020	JM585	N180	19062.7	16342.9	18753.4
2019-2020	JM585	N180	18842.6	16056.7	20102
2019-2020	JM585	N240	19498.7	16501.8	20052.7
2019-2020	JM585	N240	20061	16824.2	19745.6
2019-2020	JM585	N240	20357.7	16683.6	20073.7
2019-2020	JM585	N300	20729.7	17082.2	20464.7
2019-2020	JM585	N300	20420	17150.6	19860.6
2019-2020	JM585	N300	20152.6	16851.7	20705.5

## Sheet: Grain yield
growing season	variety	N rate	Gaocheng	Xinle	Zhaoxian
2018-2019	KN199	N0	8722.22	5655.56	7277.78
2018-2019	KN199	N0	8400	5811.11	7088.89
2018-2019	KN199	N0	8044.44	5511.11	6733.33
2018-2019	KN199	N120	9322.22	5944.44	7555.56
2018-2019	KN199	N120	9400	6566.67	7588.89
2018-2019	KN199	N120	9055.56	6288.89	7522.22
2018-2019	KN199	N180	9433.33	6300	7555.56
2018-2019	KN199	N180	9822.22	6878	7966.67
2018-2019	KN199	N180	9611.11	6189	7511.11
2018-2019	KN199	N240	10022.2	6789	7888.89
2018-2019	KN199	N240	9500	6678	7677.78
2018-2019	KN199	N240	9511.11	6433	7611.11
2018-2019	KN199	N300	9488.89	6833.33	7794.44
2018-2019	KN199	N300	9433.33	6366.67	7525.33
2018-2019	KN199	N300	9837.78	6522.22	7855.56
2018-2019	JM585	N0	8011	5700	6578
2018-2019	JM585	N0	8311	5688.89	7067
2018-2019	JM585	N0	8200	4611.11	7267
2018-2019	JM585	N120	8844.44	6033.33	7455.56
2018-2019	JM585	N120	8844.44	6077.78	7544.44
2018-2019	JM585	N120	9144.44	5988.89	7444.44
2018-2019	JM585	N180	9233.33	6033.33	7588.89
2018-2019	JM585	N180	9822.22	6344.44	7600
2018-2019	JM585	N180	9633.33	6655.56	7755.56
2018-2019	JM585	N240	9466.67	6311.11	7611.11
2018-2019	JM585	N240	9805.56	6300	8000
2018-2019	JM585	N240	9260.44	6888.89	7533.33
2018-2019	JM585	N300	9466.67	6704.44	7644.44
2018-2019	JM585	N300	9777.78	6314.44	7711.11
2018-2019	JM585	N300	9486.89	6306.67	7675.56
2019-2020	KN199	N0	6333.33	4963.57	6844.44
2019-2020	KN199	N0	6611.11	5213.68	6200
2019-2020	KN199	N0	6388.89	5208.33	6566.67
2019-2020	KN199	N120	7277.78	6452.99	7364.67
2019-2020	KN199	N120	7000	6314.5	7555.56
2019-2020	KN199	N120	7222.22	6776.01	7644.44
2019-2020	KN199	N180	7744.44	7055.56	7555.56
2019-2020	KN199	N180	7522.22	7166.67	7944.44
2019-2020	KN199	N180	7355.56	6944.44	7722.22
2019-2020	KN199	N240	7200.67	7388.89	7888.89
2019-2020	KN199	N240	8067.22	6722.22	7611.11
2019-2020	KN199	N240	7388.89	7111.11	7768.89
2019-2020	KN199	N300	7944.44	6833.33	7944.44
2019-2020	KN199	N300	7366.67	7111.11	7711.11
2019-2020	KN199	N300	7333.33	7200	7588.89
2019-2020	JM585	N0	5444.44	5215.42	5166.67
2019-2020	JM585	N0	5611.11	4967.32	5055.56
2019-2020	JM585	N0	5722.22	4768.52	5722.22
2019-2020	JM585	N120	6111.11	5944.44	6000
2019-2020	JM585	N120	6466.67	6055.56	6000
2019-2020	JM585	N120	7266.67	6166.67	5944.44
2019-2020	JM585	N180	7555.56	6555.56	6305.56
2019-2020	JM585	N180	8000	6722.22	6555.56
2019-2020	JM585	N180	7333.33	6638.89	6055.56
2019-2020	JM585	N240	7966.67	6777.78	6416.67
2019-2020	JM585	N240	7643.33	6611.11	6388.89
2019-2020	JM585	N240	7211.11	6694.44	6444.44
2019-2020	JM585	N300	8200	6466.67	6466.67
2019-2020	JM585	N300	7166.67	7022.22	6266.67
2019-2020	JM585	N300	7444.44	6388.89	6266.67

## Sheet: HI
growing season	variety	N rate	Gaocheng	Xinle	Zhaoxian
2018-2019	KN199	N0	0.498357	0.479976	0.52445
2018-2019	KN199	N0	0.498458	0.497129	0.505887
2018-2019	KN199	N0	0.496921	0.518093	0.509374
2018-2019	KN199	N120	0.49472	0.47132	0.508326
2018-2019	KN199	N120	0.491848	0.4723	0.498493
2018-2019	KN199	N120	0.492219	0.470672	0.50051
2018-2019	KN199	N180	0.483515	0.476833	0.483817
2018-2019	KN199	N180	0.488699	0.46166	0.485357
2018-2019	KN199	N180	0.487242	0.464267	0.489965
2018-2019	KN199	N240	0.483697	0.469879	0.478768
2018-2019	KN199	N240	0.488692	0.467244	0.482312
2018-2019	KN199	N240	0.48688	0.459799	0.480204
2018-2019	KN199	N300	0.479093	0.473517	0.467501
2018-2019	KN199	N300	0.484096	0.469799	0.478206
2018-2019	KN199	N300	0.487805	0.462633	0.470021
2018-2019	JM585	N0	0.46344	0.468021	0.495272
2018-2019	JM585	N0	0.466461	0.455735	0.490766
2018-2019	JM585	N0	0.458182	0.474217	0.499748
2018-2019	JM585	N120	0.446335	0.461475	0.47414
2018-2019	JM585	N120	0.454768	0.473513	0.470074
2018-2019	JM585	N120	0.46151	0.454587	0.467583
2018-2019	JM585	N180	0.460138	0.47154	0.4554
2018-2019	JM585	N180	0.456716	0.459485	0.453498
2018-2019	JM585	N180	0.453515	0.450959	0.461538
2018-2019	JM585	N240	0.446245	0.455416	0.456585
2018-2019	JM585	N240	0.461144	0.455613	0.455921
2018-2019	JM585	N240	0.462019	0.459503	0.457463
2018-2019	JM585	N300	0.441005	0.451163	0.456462
2018-2019	JM585	N300	0.449599	0.456529	0.456322
2018-2019	JM585	N300	0.447356	0.448181	0.445177
2019-2020	KN199	N0	0.453292	0.433829	0.466888
2019-2020	KN199	N0	0.449353	0.427733	0.468154
2019-2020	KN199	N0	0.450393	0.435649	0.447827
2019-2020	KN199	N120	0.429094	0.418879	0.453938
2019-2020	KN199	N120	0.411989	0.427754	0.436672
2019-2020	KN199	N120	0.410706	0.417621	0.420892
2019-2020	KN199	N180	0.394943	0.410524	0.441378
2019-2020	KN199	N180	0.411435	0.395757	0.427418
2019-2020	KN199	N180	0.414451	0.399702	0.434516
2019-2020	KN199	N240	0.412324	0.396373	0.424441
2019-2020	KN199	N240	0.39657	0.399871	0.425367
2019-2020	KN199	N240	0.410085	0.397234	0.41916
2019-2020	KN199	N300	0.413534	0.399258	0.414487
2019-2020	KN199	N300	0.39415	0.39272	0.40668
2019-2020	KN199	N300	0.417907	0.403403	0.42251
2019-2020	JM585	N0	0.403501	0.405746	0.400997
2019-2020	JM585	N0	0.417352	0.410167	0.404919
2019-2020	JM585	N0	0.416549	0.409822	0.397331
2019-2020	JM585	N120	0.387549	0.40208	0.370525
2019-2020	JM585	N120	0.400375	0.400085	0.387522
2019-2020	JM585	N120	0.406887	0.394254	0.377418
2019-2020	JM585	N180	0.373051	0.399709	0.372545
2019-2020	JM585	N180	0.387405	0.390219	0.376039
2019-2020	JM585	N180	0.402922	0.393288	0.379057
2019-2020	JM585	N240	0.380962	0.387705	0.375421
2019-2020	JM585	N240	0.399401	0.377795	0.357834
2019-2020	JM585	N240	0.392129	0.380091	0.357555
2019-2020	JM585	N300	0.389801	0.378884	0.352421
2019-2020	JM585	N300	0.393355	0.379428	0.36011
2019-2020	JM585	N300	0.377515	0.377205	0.362287

## Sheet: status of top soil
2018-2019	experiment Location	Soil layer(cm)	Soil bulk density (g cm-3)	Organic matter (g kg-1)	Available N (mg kg-1)	Available P (mg kg-1)	Available K (mg kg-1)
	Gaocheng	0-20	1.57	25.4	131.25	25.3	163.396
		0-20	1.65	19.6	152.25	21.54	177.01
		0-20	1.7	18.9	155.75	20.66	168.405
		20-40	1.63	5.2	60.75	4.83	150.672
		20-40	1.71	5.9	52.05	5.1	145.37
		20-40	1.68	4.89	67.2	5.67	144.37
	Xinle	0-20	1.77	18.18	110.25	11.2	106.84
		0-20	1.8	20.98	141.75	9.86	100.46
		0-20	1.78	19.57	103.25	10.15	117.287
		20-40	1.73	5.48	61.25	1.3	88.96
		20-40	1.79	4.45	50.75	1.15	93.73
		20-40	1.75	4.73	57.75	1.17	92.41
	Zhaoxian	0-20	1.7	22.1	138.25	24.34	156.6
		0-20	1.65	19.8	134.75	22.88	141.356
		0-20	1.64	19.35	134.75	19.08	158.944
		20-40	1.76	4.6	54.25	2.81	121.344
		20-40	1.71	5.1	57.75	2.73	103.95
		20-40	1.73	5.35	47.25	2.56	108.3
2019-2020	experiment Location	Soil layer(cm)	Soil bulk density (g cm-3)	Organic matter (g kg-1)	Available N (mg kg-1)	Available P (mg kg-1)	Available K (mg kg-1)
	Gaocheng	0-20	1.69	24.4	141.25	24.43	172.6
		0-20	1.59	20.6	135.25	22.14	167.8
		0-20	1.67	17.19	145.75	21.2	148.5
		20-40	1.73	5.35	62.32	5.83	154.45
		20-40	1.7	4.9	50.36	5.1	142.43
		20-40	1.65	4.89	57.43	5.07	146.4
	Xinle	0-20	1.7	17.18	110.25	12.22	116.24
		0-20	1.72	18.98	131.75	9.36	110.3
		0-20	1.75	16.57	114.2	11.15	112.32
		20-40	1.76	4.48	54.2	2.03	98.16
		20-40	1.73	4.15	48.9	1.05	91.73
		20-40	1.75	4.7	57.6	1.17	94.31
	Zhaoxian	0-20	1.7	20.1	128.4	20.14	146.26
		0-20	1.68	17.8	137.75	25.08	141.39
		0-20	1.67	19.05	134.15	19.38	162.31
		20-40	1.76	4.76	50.22	3.11	111.39
		20-40	1.72	5.51	52.85	2.27	113.25
		20-40	1.73	4.35	51.68	2.46	118.13

## Sheet: nitrogen accumulation
		Nitrogen accumulation at maturity
			Gaocheng				Xinle				Zhaoxian
growing season	variety		Grain	Total	NHI	NUE	Grain	Total	NHI	NUE	Grain	Total	NHI	NUE
2018-2019	KN199	N0	173.361	200.151	0.86615	35.003	129.926	145.977	0.890047	36.794	149.33	167.803	0.889913	40.3269
2018-2019	KN199	N0	178.631	210.402	0.848999	34.4771	124.037	138.556	0.89521	39.5936	145.776	165.156	0.882652	39.3207
2018-2019	KN199	N0	182.566	213.967	0.853242	33.5988	131.063	147.396	0.889185	37.8256	142.834	160.362	0.890697	40.0313
2018-2019	KN199	N120	191.96	227.958	0.842085	32.9583	145.957	166.518	0.876522	34.5223	163.038	185.974	0.876673	39.0023
2018-2019	KN199	N120	199.85	236.944	0.843448	32.3532	148.379	168.511	0.880532	35.1931	154.785	178.825	0.865565	39.6757
2018-2019	KN199	N120	193.323	229.289	0.84314	33.6852	149.908	173.116	0.865938	35.395	163.858	187.736	0.872815	37.9278
2018-2019	KN199	N180	220.004	264.457	0.831907	33.1239	163.182	189.927	0.859181	34.5816	189.342	226.355	0.836482	32.3403
2018-2019	KN199	N180	222.111	267.9	0.829085	33.0247	158.777	184.017	0.862842	35.0037	189.723	228.06	0.831899	32.0393
2018-2019	KN199	N180	220.582	267.591	0.824326	32.5917	154.549	178.938	0.8637	35.5582	183.327	223.182	0.821422	32.7749
2018-2019	KN199	N240	240.208	289.386	0.830062	30.6183	178.613	208.677	0.85593	32.5387	193.393	238.743	0.810046	31.7915
2018-2019	KN199	N240	242.018	291.966	0.828927	30.5286	167.576	197.538	0.848325	33.814	199.662	243.075	0.821402	30.9846
2018-2019	KN199	N240	247.049	296.269	0.833866	30.1743	174.76	202.823	0.861641	32.064	197.894	243.47	0.812806	31.2678
2018-2019	KN199	N300	247.657	299.598	0.826633	30.0373	176.255	206.476	0.853635	32.9208	195.392	239.781	0.814878	30.864
2018-2019	KN199	N300	244.344	296.07	0.825293	30.1946	186.751	217.516	0.858565	31.5533	198.017	245.382	0.806977	31.3389
2018-2019	KN199	N300	242.127	294.066	0.823377	30.9727	171.409	202.643	0.845866	32.5615	200.926	245.627	0.818013	30.5001
2018-2019	JM585	N0	171.84	203.142	0.845911	33.833	109.918	126.894	0.866218	39.849	137.829	158.913	0.867324	40.6765
2018-2019	JM585	N0	172.638	204.863	0.8427	34.1658	116.195	134.025	0.866961	36.8841	125.943	146.401	0.860258	43.4858
2018-2019	JM585	N0	167.449	195.864	0.854927	35.2402	122.059	141.77	0.860963	38.0604	129.929	152.997	0.849224	42.7068
2018-2019	JM585	N120	199.346	241.56	0.825247	31.2801	146.611	169.997	0.862433	34.8563	166.498	198.327	0.839513	34.8708
2018-2019	JM585	N120	208.382	251.921	0.827174	31.6743	146.301	170.466	0.85824	36.6848	170.183	203.93	0.834514	33.9337
2018-2019	JM585	N120	207.202	248.979	0.832204	32.8967	142.607	166.885	0.854522	35.0753	165.419	198.239	0.834444	33.9757
2018-2019	JM585	N180	220.097	266.892	0.824665	31.3144	154.651	180.808	0.85533	36.2581	171.519	214.012	0.801448	32.7022
2018-2019	JM585	N180	239.264	290.628	0.823264	29.7073	157.462	184.467	0.853605	34.7949	178.743	223.041	0.80139	32.0826
2018-2019	JM585	N180	238.202	288.859	0.824631	29.703	151.922	178.735	0.849988	35.1445	184.269	230.622	0.799012	31.8522
2018-2019	JM585	N240	239.29	294.028	0.813834	29.2089	167.818	198.202	0.846698	33.1811	188.925	237.221	0.796408	30.7672
2018-2019	JM585	N240	238.343	294.591	0.809063	30.2454	164.737	194.754	0.845872	33.0806	178.943	224.605	0.796703	32.8098
2018-2019	JM585	N240	242.45	297.882	0.813915	29.2565	170.239	200.898	0.847388	32.8032	176.231	223.557	0.788305	32.7982
2018-2019	JM585	N300	241.43	299.883	0.805079	28.8895	168.214	203.225	0.827726	32.4471	182.651	232.783	0.784641	32.2964
2018-2019	JM585	N300	244.758	301.809	0.810969	29.3973	174.737	207.049	0.84394	31.4844	191.377	240.994	0.794114	30.7647
2018-2019	JM585	N300	242.979	301.028	0.807165	29.3069	167.192	199.761	0.836957	32.1474	188.291	238.499	0.789486	30.6507
2019-2020	KN199	N0	171.767	201.149	0.853928	33.4127	128.823	154.432	0.834175	35.5165	138.009	161.213	0.856065	43.8064
2019-2020	KN199	N0	169.373	200.227	0.845903	33.2605	118.385	141.163	0.838645	36.4517	145.339	171.102	0.849433	41.7884
2019-2020	KN199	N0	172.605	202.388	0.852841	32.8584	127.4	150.758	0.845062	35.6476	143.559	170.086	0.844034	40.3825
2019-2020	KN199	N120	197.148	245.727	0.802304	30.5058	156.492	190.156	0.822964	31.8756	180.999	211.59	0.855422	35.8625
2019-2020	KN199	N120	190.437	241.751	0.787742	29.8116	153.52	184.508	0.83205	32.25	173.472	206.354	0.840654	35.6194
2019-2020	KN199	N120	184.884	238.6	0.774871	29.1152	153.998	185.429	0.830496	32.3805	164.171	197.101	0.832928	34.3447
2019-2020	KN199	N180	189.331	248.971	0.760455	28.4815	165.013	205.886	0.80148	33.167	205.184	254.333	0.806751	33.1751
2019-2020	KN199	N180	203.363	264.533	0.768763	29.1961	163.381	202.843	0.805453	33.1954	208.167	258.776	0.804428	31.9066
2019-2020	KN199	N180	201.7	263.229	0.766253	29.0544	173.908	217.498	0.799588	31.4674	212.289	263.91	0.804399	32.0772
2019-2020	KN199	N240	215.433	282.752	0.761914	28.8167	194.955	243.634	0.800198	28.6378	214.775	274.51	0.782393	31.2582
2019-2020	KN199	N240	207.484	281.062	0.738214	27.7295	194.736	244.788	0.79553	28.9531	222.217	285.955	0.777104	30.5838
2019-2020	KN199	N240	216.974	285.861	0.75902	27.8785	195.874	247.51	0.791381	28.9168	209.626	267.559	0.783474	31.1026
2019-2020	KN199	N300	219.642	293.307	0.748849	28.7356	192.834	247.806	0.778168	27.9253	211.769	277.795	0.76232	30.7933
2019-2020	KN199	N300	211.813	288.144	0.735094	27.5079	196.725	249.181	0.789487	28.6313	214.239	274.892	0.779359	31.0638
2019-2020	KN199	N300	220.895	293.339	0.753037	28.0837	199.245	251.245	0.793029	28.8269	222.499	285.629	0.77898	30.3942
2019-2020	JM585	N0	152.564	187.669	0.812941	31.88	118.986	143.812	0.827371	34.7226	120.212	147.37	0.815715	39.0294
2019-2020	JM585	N0	146.225	177.664	0.823041	32.8992	110.067	133.011	0.827504	35.093	132.891	162.064	0.819993	37.9416
2019-2020	JM585	N0	147.572	180.493	0.817606	33.213	112.393	137.466	0.817609	34.749	127.431	157.82	0.807441	36.3712
2019-2020	JM585	N120	166.775	216.864	0.769034	29.7748	148.161	183.337	0.808137	32.8151	142.486	183.846	0.775031	33.5511
2019-2020	JM585	N120	173.308	219.431	0.789808	30.6888	144.661	181.495	0.797052	32.2579	163.633	204.972	0.79832	32.3442
2019-2020	JM585	N120	182.356	232.511	0.78429	30.59	147.138	185.44	0.793455	32.0454	157.487	201.678	0.780887	31.5128
2019-2020	JM585	N180	184.029	251.866	0.730661	27.6012	167.118	211.583	0.789846	30.6605	182.65	245.449	0.744147	28.9457
2019-2020	JM585	N180	194.065	261.428	0.742324	28.2486	162.55	207.966	0.781622	30.6653	179.635	239.211	0.750946	29.0895
2019-2020	JM585	N180	198.578	262.333	0.75697	28.9406	160.959	207.951	0.774023	30.3672	190.226	254.394	0.747761	28.9861
2019-2020	JM585	N240	199.128	270.075	0.737304	27.5043	172.208	222.672	0.773368	28.732	183.62	252.613	0.72688	28.2434
2019-2020	JM585	N240	214.22	289.372	0.740291	27.6889	169.327	223.238	0.758503	28.4723	191.422	261.434	0.7322	27.922
2019-2020	JM585	N240	210.029	286.363	0.733434	27.8766	170.762	225.854	0.75607	28.0768	191.357	262.565	0.728797	27.8912
2019-2020	JM585	N300	217.114	294.367	0.73756	27.4503	172.028	226.265	0.760294	28.6045	195.485	272.972	0.716137	26.7016
2019-2020	JM585	N300	215.894	292.519	0.738049	27.459	174.031	230.542	0.754875	28.2265	194.437	266.177	0.730479	27.1857
2019-2020	JM585	N300	197.805	276.287	0.715942	27.5362	168.875	221.269	0.76321	28.7277	194.064	270.013	0.718724	27.7814

## Sheet: Economic benefit
2018-2019	Economic benefit
		Gaocheng						Xinle						Zhaoxian
variety	N rate	Water cost	Fertilizer cost	Cost of cultivation	Grain	Gross profit	Economic return	Water cost	Fertilizer cost	Cost of cultivation	Grain	Gross profit	Economic return	Water cost	Fertilizer cost	Cost of cultivation	Grain	Gross profit	Economic return
KN199	N0	1060	1725	3600	8722.22	17444.4	11059.4	1060	1725	3600	5655.56	11311.1	4926.11	1060	1725	3600	7277.78	14555.6	8170.56
KN199	N0	1060	1725	3600	8400	16800	10415	1060	1725	3600	5811.11	11622.2	5237.22	1060	1725	3600	7088.89	14177.8	7792.78
KN199	N0	1060	1725	3600	8044.44	16088.9	9703.89	1060	1725	3600	5511.11	11022.2	4637.22	1060	1725	3600	6733.33	13466.7	7081.66
KN199	N120	1060	2297	3600	9322.22	18644.4	11687.4	1060	2297	3600	5944.44	11888.9	4931.89	1060	2297	3600	7555.56	15111.1	8154.12
KN199	N120	1060	2297	3600	9400	18800	11843	1060	2297	3600	6566.67	13133.3	6176.34	1060	2297	3600	7588.89	15177.8	8220.78
KN199	N120	1060	2297	3600	9055.56	18111.1	11154.1	1060	2297	3600	6288.89	12577.8	5620.78	1060	2297	3600	7522.22	15044.4	8087.44
KN199	N180	1060	2585	3600	9433.33	18866.7	11621.7	1060	2585	3600	6300	12600	5355	1060	2585	3600	7555.56	15111.1	7866.11
KN199	N180	1060	2585	3600	9822.22	19644.4	12399.4	1060	2585	3600	6878	13756	6511	1060	2585	3600	7966.67	15933.3	8688.33
KN199	N180	1060	2585	3600	9611.11	19222.2	11977.2	1060	2585	3600	6189	12378	5133	1060	2585	3600	7511.11	15022.2	7777.22
KN199	N240	1060	2873	3600	10022.2	20044.4	12511.4	1060	2873	3600	6789	13578	6045	1060	2873	3600	7888.89	15777.8	8244.78
KN199	N240	1060	2873	3600	9500	19000	11467	1060	2873	3600	6678	13356	5823	1060	2873	3600	7677.78	15355.6	7822.56
KN199	N240	1060	2873	3600	9511.11	19022.2	11489.2	1060	2873	3600	6433	12866	5333	1060	2873	3600	7611.11	15222.2	7689.22
KN199	N300	1060	3159	3600	9488.89	18977.8	11158.8	1060	3159	3600	6833.33	13666.7	5847.67	1060	3159	3600	7794.44	15588.9	7769.88
KN199	N300	1060	3159	3600	9433.33	18866.7	11047.7	1060	3159	3600	6366.67	12733.3	4914.33	1060	3159	3600	7525.33	15050.7	7231.67
KN199	N300	1060	3159	3600	9837.78	19675.6	11856.6	1060	3159	3600	6522.22	13044.4	5225.44	1060	3159	3600	7855.56	15711.1	7892.11
JM585	N0	1060	1725	3600	8011	16022	9637	1060	1725	3600	5700	11400	5015	1060	1725	3600	6578	13156	6771
JM585	N0	1060	1725	3600	8311	16622	10237	1060	1725	3600	5688.89	11377.8	4992.78	1060	1725	3600	7067	14134	7749
JM585	N0	1060	1725	3600	8200	16400	10015	1060	1725	3600	4611.11	9222.22	2837.22	1060	1725	3600	7267	14534	8149
JM585	N120	1060	2297	3600	8844.44	17688.9	10731.9	1060	2297	3600	6033.33	12066.7	5109.66	1060	2297	3600	7455.56	14911.1	7954.11
JM585	N120	1060	2297	3600	8844.44	17688.9	10731.9	1060	2297	3600	6077.78	12155.6	5198.56	1060	2297	3600	7544.44	15088.9	8131.89
JM585	N120	1060	2297	3600	9144.44	18288.9	11331.9	1060	2297	3600	5988.89	11977.8	5020.78	1060	2297	3600	7444.44	14888.9	7931.89
JM585	N180	1060	2585	3600	9233.33	18466.7	11221.7	1060	2585	3600	6033.33	12066.7	4821.67	1060	2585	3600	7588.89	15177.8	7932.78
JM585	N180	1060	2585	3600	9822.22	19644.4	12399.4	1060	2585	3600	6344.44	12688.9	5443.88	1060	2585	3600	7600	15200	7955
JM585	N180	1060	2585	3600	9633.33	19266.7	12021.7	1060	2585	3600	6655.56	13311.1	6066.11	1060	2585	3600	7755.56	15511.1	8266.11
JM585	N240	1060	2873	3600	9466.67	18933.3	11400.3	1060	2873	3600	6311.11	12622.2	5089.22	1060	2873	3600	7611.11	15222.2	7689.22
JM585	N240	1060	2873	3600	9805.56	19611.1	12078.1	1060	2873	3600	6300	12600	5067	1060	2873	3600	8000	16000	8467
JM585	N240	1060	2873	3600	9260.44	18520.9	10987.9	1060	2873	3600	6888.89	13777.8	6244.78	1060	2873	3600	7533.33	15066.7	7533.67
JM585	N300	1060	3159	3600	9466.67	18933.3	11114.3	1060	3159	3600	6704.44	13408.9	5589.89	1060	3159	3600	7644.44	15288.9	7469.89
JM585	N300	1060	3159	3600	9777.78	19555.6	11736.6	1060	3159	3600	6314.44	12628.9	4809.89	1060	3159	3600	7711.11	15422.2	7603.22
JM585	N300	1060	3159	3600	9486.89	18973.8	11154.8	1060	3159	3600	6306.67	12613.3	4794.33	1060	3159	3600	7675.56	15351.1	7532.11
2018-2019	Economic benefit
		Gaocheng						Xinle						Zhaoxian
variety	N rate	Water cost	Fertilizer cost	Cost of cultivation	Grain	Gross profit	Economic return	Water cost	Fertilizer cost	Cost of cultivation	Grain	Gross profit	Economic return	Water cost	Fertilizer cost	Cost of cultivation	Grain	Gross profit	Economic return
KN199	N0	1060	1725	3600	6333.33	12666.7	6281.67	1060	1725	3600	4963.57	9927.14	3542.14	1060	1725	3600	6844.44	13688.9	7303.89
KN199	N0	1060	1725	3600	6611.11	13222.2	6837.22	1060	1725	3600	5213.68	10427.4	4042.35	1060	1725	3600	6200	12400	6015
KN199	N0	1060	1725	3600	6388.89	12777.8	6392.78	1060	1725	3600	5208.33	10416.7	4031.67	1060	1725	3600	6566.67	13133.3	6748.33
KN199	N120	1060	2297	3600	7277.78	14555.6	7598.56	1060	2297	3600	6452.99	12906	5948.98	1060	2297	3600	7364.67	14729.3	7772.33
KN199	N120	1060	2297	3600	7000	14000	7043	1060	2297	3600	6314.5	12629	5672	1060	2297	3600	7555.56	15111.1	8154.11
KN199	N120	1060	2297	3600	7222.22	14444.4	7487.44	1060	2297	3600	6776.01	13552	6595.03	1060	2297	3600	7644.44	15288.9	8331.89
KN199	N180	1060	2585	3600	7744.44	15488.9	8243.89	1060	2585	3600	7055.56	14111.1	6866.11	1060	2585	3600	7555.56	15111.1	7866.11
KN199	N180	1060	2585	3600	7522.22	15044.4	7799.44	1060	2585	3600	7166.67	14333.3	7088.33	1060	2585	3600	7944.44	15888.9	8643.89
KN199	N180	1060	2585	3600	7355.56	14711.1	7466.11	1060	2585	3600	6944.44	13888.9	6643.89	1060	2585	3600	7722.22	15444.4	8199.44
KN199	N240	1060	2873	3600	7200.67	14401.3	6868.33	1060	2873	3600	7388.89	14777.8	7244.78	1060	2873	3600	7888.89	15777.8	8244.78
KN199	N240	1060	2873	3600	8067.22	16134.4	8601.44	1060	2873	3600	6722.22	13444.4	5911.44	1060	2873	3600	7611.11	15222.2	7689.22
KN199	N240	1060	2873	3600	7388.89	14777.8	7244.78	1060	2873	3600	7111.11	14222.2	6689.22	1060	2873	3600	7768.89	15537.8	8004.78
KN199	N300	1060	3159	3600	7944.44	15888.9	8069.89	1060	3159	3600	6833.33	13666.7	5847.67	1060	3159	3600	7944.44	15888.9	8069.89
KN199	N300	1060	3159	3600	7366.67	14733.3	6914.33	1060	3159	3600	7111.11	14222.2	6403.22	1060	3159	3600	7711.11	15422.2	7603.22
KN199	N300	1060	3159	3600	7333.33	14666.7	6847.67	1060	3159	3600	7200	14400	6581	1060	3159	3600	7588.89	15177.8	7358.78
JM585	N0	1060	1725	3600	5444.44	10888.9	4503.89	1060	1725	3600	5215.42	10430.8	4045.84	1060	1725	3600	5166.67	10333.3	3948.33
JM585	N0	1060	1725	3600	5611.11	11222.2	4837.22	1060	1725	3600	4967.32	9934.64	3549.64	1060	1725	3600	5055.56	10111.1	3726.11
JM585	N0	1060	1725	3600	5722.22	11444.4	5059.44	1060	1725	3600	4768.52	9537.04	3152.04	1060	1725	3600	5722.22	11444.4	5059.44
JM585	N120	1060	2297	3600	6111.11	12222.2	5265.22	1060	2297	3600	5944.44	11888.9	4931.89	1060	2297	3600	6000	12000	5043
JM585	N120	1060	2297	3600	6466.67	12933.3	5976.33	1060	2297	3600	6055.56	12111.1	5154.11	1060	2297	3600	6000	12000	5043
JM585	N120	1060	2297	3600	7266.67	14533.3	7576.33	1060	2297	3600	6166.67	12333.3	5376.33	1060	2297	3600	5944.44	11888.9	4931.89
JM585	N180	1060	2585	3600	7555.56	15111.1	7866.11	1060	2585	3600	6555.56	13111.1	5866.11	1060	2585	3600	6305.56	12611.1	5366.12
JM585	N180	1060	2585	3600	8000	16000	8755	1060	2585	3600	6722.22	13444.4	6199.44	1060	2585	3600	6555.56	13111.1	5866.11
JM585	N180	1060	2585	3600	7333.33	14666.7	7421.67	1060	2585	3600	6638.89	13277.8	6032.78	1060	2585	3600	6055.56	12111.1	4866.11
JM585	N240	1060	2873	3600	7966.67	15933.3	8400.33	1060	2873	3600	6777.78	13555.6	6022.56	1060	2873	3600	6416.67	12833.3	5300.34
JM585	N240	1060	2873	3600	7643.33	15286.7	7753.67	1060	2873	3600	6611.11	13222.2	5689.22	1060	2873	3600	6388.89	12777.8	5244.78
JM585	N240	1060	2873	3600	7211.11	14422.2	6889.22	1060	2873	3600	6694.44	13388.9	5855.88	1060	2873	3600	6444.44	12888.9	5355.89
JM585	N300	1060	3159	3600	8200	16400	8581	1060	3159	3600	6466.67	12933.3	5114.33	1060	3159	3600	6466.67	12933.3	5114.33
JM585	N300	1060	3159	3600	7166.67	14333.3	6514.33	1060	3159	3600	7022.22	14044.4	6225.44	1060	3159	3600	6266.67	12533.3	4714.33
JM585	N300	1060	3159	3600	7444.44	14888.9	7069.89	1060	3159	3600	6388.89	12777.8	4958.78	1060	3159	3600	6266.67	12533.3	4714.33
